# Supplementary material for: CaCBP2 Negatively Regulates Pepper Resistance to Phytophthora capsici Infection
Source: Plants (Basel). 2026 Jan 26;15(3):381. doi: 10.3390/plants15030381 (PMC12899916; doi:10.3390/plants15030381)
Supplement: Supplementary file 1 [file plants-15-00381-s001.zip › Table S1.xlsx]

## Sheet: S1
Table S1 Vector construction and fluorescent quantitative Primer Sequences
name	Primer Seguences
TRV-CBP1-F：	CTGTGAGTAAGGTTACCGAATTCATGAGCAGTTGGAAGAGCTTG
TRV-CBP1-R：	CGCGTGAGCTCGGTACCGGATCCGTTGCACTGTCCAGTCTCCAA
CaUBI3_F	TGTCCATCTGCTCTCTGTTG
CaUBI3_R	CACCCCAAGCACAATAAGAC
SlUBI_F	CAGACCAGCAGCGTTTGATT
SlUBI_R	GGAGAGTGGACTCCTTCTGG
Ca-qCBP-1-F	AAGAAGGTAGGCAATGGGGC
Ca-qCBP-1-R	AACCTCCTCGACCTGGATCA
PpUBC-F:	CCACTTAGAGCACGCTAGGA
PpUBC-R:	TACCGACTGTCCTTCGTTCA
NtActin-F	ATGAAGATTAAGGTCGTGGC
NtActin-R	TCCGAGTTGAAGAGCATTTG
1300-CaCBP2-F	CAAATCGACTCTAGA AAGCTTATGGCTTCTCTGTTCAAGGAT
1300-CaCBP2-R	GATGATAGGAAGCGGCGCACCGGTACCATGGTGAGCAAGGGC
gate8-CBP2-F	CATTTGGAGAGGACACGCTCGAGTTACGTTACTAGGCGCAAAAGA
gate8-CBP2-R	TCTCATTAAAGCAGGACTCTAGAATTACTCCTCAGGTGCCAATAC
