# Supplementary material for: CaCBP2 Negatively Regulates Pepper Resistance to Phytophthora capsici Infection
Source: Plants (Basel). 2026 Jan 26;15(3):381. doi: 10.3390/plants15030381 (PMC12899916; doi:10.3390/plants15030381)
Supplement: Supplementary file 1 [file plants-15-00381-s001.zip › Table S2.xlsx]

## Sheet: Sheet1
Table S2 Information of cis-acting elements in promoter regions among 10 species
Sequence Name	Motif	Start	End	Size	Sequence	P-value
CsCBP2	Motif 1	35	84	50	TVYVGNMSFYTTEEQVYELFSRAGEIKKIIMGLDKNSKTPCGFCFVLYYS	5.21e-67
VvCBP2	Motif 1	35	84	50	TVYIGNMSFYTTEEQVYELFSRAGEIKKIIMGLDKNSKTPCGFCFVLYYS	9.52e-67
GmCBP2	Motif 1	35	84	50	TVYVGNMSFYTTEEQVYELFSRAGEIKKIIMGLDKNTKTPCGFCFVLYYS	1.83e-66
CaCBP2	Motif 1	35	84	50	TVYVGNMSFYTTEEQVYELFSRAGEIKKIVMGLDKNSKTPCGFCFVMYYS	1.24e-65
SlCBP2	Motif 1	35	84	50	TVYVGNMSFYTTEEQVYELFSRAGEIKKIVMGLDKNSKTPCGFCFIMYYS	9.79e-65
CcCBP2	Motif 1	35	84	50	TVYVGNMSFYTTEEQIYELFSRAGEIKKIIMGLDKNSKTPCGFCFALFYS	1.36e-64
ZmCBP2	Motif 1	35	84	50	TLYIGNMSFYTTEEQAYELFSRAGEIKKIIMGLDKNSKTPCGFCFVLYYS	1.98e-64
BoCBP2	Motif 1	72	121	50	TVYIGNVSFYTTEEQIYELFSRAGEIKKIIMGLDKNTKTPCGFCFVLFYS	9.42e-64
AtCBP2	Motif 1	35	84	50	TVYIGNVSFYTTEEQLYELFSRAGEIKKIIMGLDKNTKTPCGFCFVLFYS	3.87e-63
OsCBP2	Motif 1	35	84	50	TVYVGNMSFYTTEEQAYELFSRAGEIRKIIMGLDKNSKTPCGFCFILYYS	4.83e-63
BoCBP2	Motif 2	125	165	41	TEDAVKYISGTILDDRPIRVDFDWGFQEGRQWGRGRSGGQV	1.16e-50
AtCBP2	Motif 2	88	128	41	TEDAVKYISGTILDDRPIRVDFDWGFQEGRQWGRGRSGGQV	1.16e-50
CcCBP2	Motif 2	88	128	41	TEDAVKYISGTILDDRPIRVDFDWGFQDGRQWGRGRSGGQV	3.65e-50
CsCBP2	Motif 2	88	128	41	TEDAVKYISGTILDDRPIRVDFDWGFQDGRQWGRGRSGGQV	3.65e-50
VvCBP2	Motif 2	88	128	41	AEDAVKYISGTVLDDRPIRVDFDWGFQEGRQWGRGRSGGQV	4.3e-50
SlCBP2	Motif 2	88	128	41	AEDSVKYISGTILDDRPIRVDFDWGFQEGRQWGRGRSGGQV	8.92e-50
OsCBP2	Motif 2	88	128	41	AEDAVKYISGTMLDDRPIRVDFDWGFEEGRQWGRGRSGGQV	1.31e-48
ZmCBP2	Motif 2	88	128	41	AEDAVKYISGTMLDDRPIRVDFDWGFEEGRQWGRGRSGGQV	1.31e-48
GmCBP2	Motif 2	88	128	41	TEDVCKYISGTILDDRPIRVDFDWGFQDGRQWGRGRSGGQV	5.51e-48
CaCBP2	Motif 2	88	128	41	AEDSVKYISGTILDDRPIRVDFDWGFQEGRQWGRGRSGGQS	1.12e-47
GmCBP2	Motif 3	1	29	29	MALLFKDPSKISAYRDRRFPGTQEEFEHA	8.63e-35
CaCBP2	Motif 3	1	29	29	MASLFKDLAKISAYRDRRFPGTQEEFEDA	2.9e-34
CcCBP2	Motif 3	1	29	29	MASLFKDQRKLSAYRDRRFPGTQEEFEEA	8.44e-34
SlCBP2	Motif 3	1	29	29	MASLFKDLAKISAYRDKRFPGTQEEFEDA	2.4e-33
OsCBP2	Motif 3	1	29	29	MASLFKDPTKLSAYRDRRFTGTQEEYEAA	4.76e-33
ZmCBP2	Motif 3	1	29	29	MASLFKDPSKLSAYRDRRFKGTQEEYEAA	6.6e-33
VvCBP2	Motif 3	1	29	29	MALLFKDPSKLSAYRDKRFPGTQEDFEHA	7.32e-32
BoCBP2	Motif 3	38	66	29	MASLFKEQAKLSAYRDRRFSGTQEEFDEA	2.43e-31
AtCBP2	Motif 3	1	29	29	MASLFKEQAKLSAYRDRRFSGTQEEFDEA	2.43e-31
CsCBP2	Motif 3	1	29	29	MASLFKDPTKLSIYRDRRFHGSQDEFEVA	2.03e-29
CaCBP2	Motif 4	133	161	29	YGKLVQKELEAQRQLVDYGTGSLGAYPPV	9.62e-37
SlCBP2	Motif 4	145	173	29	YGKLVQKELEAQRQLVDYGTGSLGAYPPV	9.62e-37
GmCBP2	Motif 4	143	171	29	YGKLVQKELEVQRQLVDYGTGSLGSFPPV	1.3e-34
CsCBP2	Motif 4	149	177	29	YGKLVQKELEAQRQLVDYGTGSLGSMAPV	3.09e-34
AtCBP2	Motif 4	143	171	29	YGKLVQKELEAQRQLVDYGTGSLGAYPQA	9.11e-34
VvCBP2	Motif 4	143	171	29	YGKLVQRELEAQRQLVDYGSGSLGSFPPV	3.6e-33
CcCBP2	Motif 4	143	171	29	YGKLVQRELEAQRQLVDYGTGSLNSFQPV	3.79e-32
OsCBP2	Motif 4	143	171	29	YGKMVQKELEAQRELVDYGGAFQPNAPPQ	7.57e-28
BoCBP2	Motif 4	186	214	29	SYIDVQKELEAQRQLVDYGTGSLGGSYPA	1.47e-25
ZmCBP2	Motif 4	143	171	29	YGKMVLRELEAQRELVDYGGSFQPNAPPP	4.98e-25
SlCBP2	Motif 5	226	254	29	NSDHESRPEKNPRFRESGDSDEEDDDDRK	4.08e-33
VvCBP2	Motif 5	222	250	29	NSDHDSRPEKNPRFRESGDSDDEEEDDRK	3.11e-32
CcCBP2	Motif 5	222	250	29	NSDHDSRPEKNPRFRESGDSDDDEDDDRK	9.45e-32
GmCBP2	Motif 5	222	250	29	NTDHESRPEKNPRFRESGDSDDDEEDDRK	1.08e-31
CsCBP2	Motif 5	226	254	29	NSNYESRPEKNPRFRESGDSDEEDDDDRK	7.75e-30
CaCBP2	Motif 5	217	245	29	TSDHESRPEKNPRFRERGDSDEEDDDDRK	8.6e-30
BoCBP2	Motif 5	269	297	29	DSDHEMRPEKNPRFRESGDSDDDGEDDRK	1.35e-29
AtCBP2	Motif 5	226	254	29	DTDSDMRPEKNPRFRESGDSDDDGEDDRK	1.06e-26
OsCBP2	Motif 5	211	239	29	FKRDAIDSEKNPRFREKGDSDEEDDDYDK	3.67e-20
ZmCBP2	Motif 5	210	238	29	RAPDSDPAEKNPRFREKGDSDEEEDDYDG	6.5e-19
CcCBP2	Motif 6	194	208	15	DYQRKRHREDDRHAH	9.97e-17
GmCBP2	Motif 6	194	208	15	DYYRKRHRDDDRHIH	1.19e-15
VvCBP2	Motif 6	194	208	15	DYPRKRHRDDDRHSH	1.76e-15
SlCBP2	Motif 6	198	212	15	DYHRKRHREDDHHRP	1.38e-14
CsCBP2	Motif 6	198	212	15	YHHRKRYRDDDRHAH	1.93e-14
BoCBP2	Motif 6	241	255	15	DFHRKRQRDDDRYGH	3.69e-14
CaCBP2	Motif 6	186	200	15	DFHRKRNREDDHHHR	2.72e-13
ZmCBP2	Motif 6	191	205	15	DYQRKRYRNDDRSAP	3.66e-13
AtCBP2	Motif 6	198	212	15	DYHRKRQRDDDRYGR	4.25e-13
OsCBP2	Motif 6	190	204	15	DYQRKRYRNDERSSQ	2.44e-11
CcCBP2	Motif 7	129	139	11	RDEYRTDYDPG	8.13e-13
GmCBP2	Motif 7	129	139	11	RDEYRTDYDPG	8.13e-13
OsCBP2	Motif 7	129	139	11	RDEYRTDYDPG	8.13e-13
ZmCBP2	Motif 7	129	139	11	RDEYRTDYDPG	8.13e-13
VvCBP2	Motif 7	129	139	11	RDEYRTDYDPG	8.13e-13
SlCBP2	Motif 7	129	139	11	RDEYRTDYDPA	1.11e-12
AtCBP2	Motif 7	129	139	11	RDEYRTDYDPA	1.11e-12
CsCBP2	Motif 7	129	139	11	RDEYRTDYDPD	1.94e-12
BoCBP2	Motif 7	166	176	11	RDEYRTDYDPD	1.94e-12
CcCBP2	Motif 8	179	193	15	HGGGHGHGGSHRHGR	6.01e-18
GmCBP2	Motif 8	179	193	15	HGGGHGHGGSHRHGR	6.01e-18
CaCBP2	Motif 8	171	185	15	HRGNHGHGGSYRHGR	3.74e-16
SlCBP2	Motif 8	183	197	15	NGGNHGRGGSYRHGR	1.01e-14
VvCBP2	Motif 8	179	193	15	HGGSQGHGGSNRHSR	2.69e-14
BoCBP2	Motif 8	224	238	15	GGGGYGQGGSNRHGR	1.33e-13
AtCBP2	Motif 8	182	196	15	GGGNYGQGGQNRHGR	2.46e-13
ZmCBP2	Motif 8	175	189	15	SERKRGHGDSHRNDR	1.19e-09
CsCBP2	Motif 8	178	192	15	MPQYGKHGGSHGHGN	3.53e-09
OsCBP2	Motif 8	175	189	15	GDRKRGYGDSYRNDR	4.03e-08
GmCBP2	Motif 9	211	221	11	SKRNSDHESRR	6.26e-13
CsCBP2	Motif 9	215	225	11	SKRTSDYESRR	9.84e-12
VvCBP2	Motif 9	211	221	11	SKRTSDHDSRR	4.09e-11
AtCBP2	Motif 9	215	225	11	SRRNTDHESRR	4.09e-11
BoCBP2	Motif 9	258	268	11	TRRNSDHETRR	1.35e-10
CcCBP2	Motif 9	211	221	11	SKRSADFESRR	4.79e-10
SlCBP2	Motif 9	215	225	11	PKRTYERESRR	5.4e-08
SlCBP2	Motif 10	174	179	6	MPPPHY	1.78e-09
CaCBP2	Motif 10	163	168	6	PPPPHY	5.82e-09
