# Supplementary material for: CaCBP2 Negatively Regulates Pepper Resistance to Phytophthora capsici Infection
Source: Plants (Basel). 2026 Jan 26;15(3):381. doi: 10.3390/plants15030381 (PMC12899916; doi:10.3390/plants15030381)
Supplement: Supplementary file 1 [file plants-15-00381-s001.zip › Table S3.xlsx]

## Sheet: wgcna_result
Table S3 Information on Members and Annotations of Each Module in WGCNA
gene_id	module	Gene_symbol	GO	ko	Pathway	Gene_annotation
Caz09g02470	turquoise	-	GO:0005575,GO:0005623,GO:0005886,GO:0006950,GO:0006952,GO:0007154,GO:0007165,GO:0008150,GO:0009605,GO:0009607,GO:0009617,GO:0009987,GO:0016020,GO:0023052,GO:0043207,GO:0044464,GO:0050789,GO:0050794,GO:0050896,GO:0051704,GO:0051707,GO:0051716,GO:0065007,GO:0071944	ko:K13459	ko04626,map04626	Belongs to the disease resistance NB-LRR family
Caz07g01290	blue	-	-	-	-	defensin-like protein
Caz10g10090	turquoise	-	-	-	-	-
Caz10g22070	brown	-	GO:0003674,GO:0003824,GO:0004497,GO:0005488,GO:0005515,GO:0005575,GO:0005622,GO:0005623,GO:0005737,GO:0005739,GO:0005783,GO:0005886,GO:0006725,GO:0008150,GO:0008152,GO:0009058,GO:0009698,GO:0009699,GO:0009804,GO:0009805,GO:0009808,GO:0009809,GO:0009812,GO:0009813,GO:0009987,GO:0012505,GO:0016020,GO:0016491,GO:0016705,GO:0016709,GO:0018130,GO:0019438,GO:0019748,GO:0042802,GO:0043226,GO:0043227,GO:…	ko:K09754	ko00940,ko00941,ko00945,ko01100,ko01110,map00940,map00941,map00945,map01100,map01110	Belongs to the cytochrome P450 family
Caz02g12770	grey	-	GO:0003674,GO:0003824,GO:0007275,GO:0007568,GO:0008150,GO:0008152,GO:0010150,GO:0016491,GO:0016679,GO:0016682,GO:0032501,GO:0032502,GO:0048366,GO:0048367,GO:0048731,GO:0048827,GO:0048856,GO:0055114,GO:0090693,GO:0099402	-	-	non-haem dioxygenase in morphine synthesis N-terminal
Caz04g01200	green	-	-	-	-	Heavy-metal-associated domain
Caz10g15600	yellow	-	-	-	-	Serine/Threonine protein kinases, catalytic domain
Caz06g04110	turquoise	-	-	-	-	C2H2-type zinc finger
Caz02g29940	turquoise	-	GO:0005575,GO:0005618,GO:0005623,GO:0006949,GO:0008150,GO:0009653,GO:0009987,GO:0016020,GO:0030312,GO:0032502,GO:0044464,GO:0048646,GO:0048856,GO:0071944	ko:K20628	-	Pollen allergen
Caz11g05910	green	-	-	ko:K00512	ko00140,ko01100,ko04913,ko04917,ko04927,ko04934,map00140,map01100,map04913,map04917,map04927,map04934	Cytochrome p450
Caz11g11000	turquoise	-	GO:0003674,GO:0003824,GO:0004175,GO:0004222,GO:0005575,GO:0005622,GO:0005623,GO:0005737,GO:0006508,GO:0006518,GO:0006807,GO:0008150,GO:0008152,GO:0008233,GO:0008237,GO:0009507,GO:0009526,GO:0009534,GO:0009536,GO:0009579,GO:0009941,GO:0009987,GO:0016787,GO:0019538,GO:0031967,GO:0031975,GO:0031976,GO:0031984,GO:0034641,GO:0043170,GO:0043226,GO:0043227,GO:0043229,GO:0043231,GO:0043603,GO:0044237,GO:…	-	-	metalloendopeptidase activity
Caz11g22510	blue	-	GO:0008150,GO:0022603,GO:0048831,GO:0050789,GO:0050793,GO:0051239,GO:0060688,GO:0065007,GO:1900618,GO:1905428,GO:2000026,GO:2000032	-	-	Peptidase C26
Caz03g13180	turquoise	-	GO:0003674,GO:0003824,GO:0003993,GO:0004620,GO:0004629,GO:0006629,GO:0006644,GO:0006793,GO:0006796,GO:0008081,GO:0008150,GO:0008152,GO:0009056,GO:0009395,GO:0009405,GO:0009987,GO:0016042,GO:0016298,GO:0016311,GO:0016787,GO:0016788,GO:0016791,GO:0019637,GO:0034480,GO:0035821,GO:0042578,GO:0044003,GO:0044237,GO:0044238,GO:0044242,GO:0044248,GO:0044255,GO:0044403,GO:0044419,GO:0046434,GO:0051701,GO:…	ko:K01114	ko00562,ko00564,ko00565,ko01100,ko01110,ko02024,ko04919,map00562,map00564,map00565,map01100,map01110,map02024,map04919	Phosphoesterase family
Caz07g02940	green	-	-	-	-	Pathogenesis-related protein Bet v I family
Caz03g09350	yellow	-	GO:0005575,GO:0005618,GO:0005622,GO:0005623,GO:0005737,GO:0005773,GO:0005783,GO:0005911,GO:0009506,GO:0012505,GO:0030054,GO:0030312,GO:0043226,GO:0043227,GO:0043229,GO:0043231,GO:0044424,GO:0044444,GO:0044464,GO:0055044,GO:0071944	ko:K14611	-	Permease family
Caz03g14240	blue	EPR1	GO:0003674,GO:0003676,GO:0003677,GO:0003700,GO:0005488,GO:0006355,GO:0006950,GO:0006970,GO:0007623,GO:0008150,GO:0009628,GO:0009651,GO:0009719,GO:0009723,GO:0009725,GO:0009889,GO:0010033,GO:0010035,GO:0010038,GO:0010468,GO:0010556,GO:0019219,GO:0019222,GO:0031323,GO:0031326,GO:0042221,GO:0046686,GO:0048511,GO:0050789,GO:0050794,GO:0050896,GO:0051171,GO:0051252,GO:0060255,GO:0065007,GO:0080090,GO:…	-	-	SANT SWI3, ADA2, N-CoR and TFIIIB'' DNA-binding domains
Caz07g19370	turquoise	-	-	-	-	Cytochrome b561 domain-containing protein
Caz03g41450	green	TPS1	GO:0003674,GO:0003824,GO:0006629,GO:0006644,GO:0006720,GO:0006721,GO:0006793,GO:0006796,GO:0008150,GO:0008152,GO:0008299,GO:0008610,GO:0009058,GO:0009987,GO:0010333,GO:0010334,GO:0016829,GO:0016835,GO:0016838,GO:0019637,GO:0042214,GO:0044237,GO:0044238,GO:0044249,GO:0044255,GO:0045338,GO:0046246,GO:0047461,GO:0051761,GO:0051762,GO:0071704,GO:1901360,GO:1901362,GO:1901576,GO:1901926,GO:1901928	ko:K14181,ko:K15803,ko:K22064,ko:K22065	ko00909,ko01100,ko01110,map00909,map01100,map01110	Cembratrienol synthase
Caz07g13010	yellow	-	-	-	-	Belongs to the glycosyl hydrolase 17 family
Caz08g15720	blue	-	GO:0005575,GO:0005618,GO:0005623,GO:0030312,GO:0044464,GO:0071944	-	-	germin-like protein
Caz05g06670	turquoise	-	GO:0008150,GO:0009314,GO:0009416,GO:0009628,GO:0050896	ko:K05298	ko00710,ko01100,ko01120,ko01200,map00710,map01100,map01120,map01200	Belongs to the glyceraldehyde-3-phosphate dehydrogenase family
Caz04g01830	yellow	-	-	ko:K01179	ko00500,ko01100,map00500,map01100	Glycosyl hydrolase family 9
Caz08g15900	brown	-	GO:0005575,GO:0005618,GO:0005623,GO:0030312,GO:0044464,GO:0071944	-	-	Cupin
Caz03g40240	blue	SBP	GO:0000103,GO:0000302,GO:0000741,GO:0005575,GO:0005622,GO:0005623,GO:0005737,GO:0005829,GO:0005911,GO:0006790,GO:0006950,GO:0006979,GO:0006996,GO:0006997,GO:0007275,GO:0008150,GO:0008152,GO:0009506,GO:0009553,GO:0009559,GO:0009561,GO:0009636,GO:0009987,GO:0010035,GO:0010038,GO:0010197,GO:0010269,GO:0016043,GO:0030054,GO:0030154,GO:0032501,GO:0032502,GO:0042221,GO:0042493,GO:0042542,GO:0044237,GO:…	ko:K17285	-	Selenium-binding protein
Caz03g12380	blue	NA	NA	NA	NA	NA
Caz12g21450	turquoise	-	GO:0003674,GO:0003824,GO:0005575,GO:0005622,GO:0005623,GO:0005737,GO:0005777,GO:0005911,GO:0006629,GO:0006644,GO:0006714,GO:0006720,GO:0006721,GO:0006793,GO:0006796,GO:0006950,GO:0008150,GO:0008152,GO:0008299,GO:0008610,GO:0009058,GO:0009506,GO:0009605,GO:0009607,GO:0009611,GO:0009975,GO:0009987,GO:0010333,GO:0010334,GO:0016106,GO:0016114,GO:0016829,GO:0016835,GO:0016838,GO:0019637,GO:0030054,GO:…	ko:K14184,ko:K15795,ko:K15799,ko:K15803	ko00909,ko01100,ko01110,map00909,map01100,map01110	synthase
Caz03g19240	green	-	GO:0006629,GO:0006720,GO:0006721,GO:0008150,GO:0008152,GO:0008299,GO:0008610,GO:0009058,GO:0009987,GO:0016108,GO:0016109,GO:0016114,GO:0016116,GO:0016117,GO:0016122,GO:0016123,GO:0042440,GO:0044237,GO:0044238,GO:0044249,GO:0044255,GO:0046148,GO:0071704,GO:1901576	ko:K15746	ko00906,ko01100,ko01110,map00906,map01100,map01110	Belongs to the sterol desaturase family
Caz01g07150	blue	-	-	-	-	Domain of unknown function
Caz03g16740	blue	-	-	-	-	Subtilase family
Caz04g04800	brown	-	-	ko:K02183	ko04014,ko04015,ko04016,ko04020,ko04022,ko04024,ko04070,ko04114,ko04218,ko04261,ko04270,ko04371,ko04626,ko04713,ko04720,ko04722,ko04728,ko04740,ko04744,ko04745,ko04750,ko04910,ko04912,ko04915,ko04916,ko04921,ko04922,ko04924,ko04925,ko04970,ko04971,ko05010,ko05031,ko05034,ko05133,ko05152,ko05167,ko05200,ko05214,ko05418,map04014,map04015,map04016,map04020,map04022,map04024,map04070,map04114,map0421…	EF hand
Caz06g00310	blue	-	-	-	-	Classical arabinogalactan protein
Caz07g10770	turquoise	PSBP	GO:0003674,GO:0003676,GO:0003723,GO:0003727,GO:0005488,GO:0005515,GO:0005575,GO:0005576,GO:0005622,GO:0005623,GO:0005737,GO:0006091,GO:0006950,GO:0006952,GO:0008150,GO:0008152,GO:0008187,GO:0008266,GO:0009507,GO:0009526,GO:0009532,GO:0009534,GO:0009535,GO:0009536,GO:0009543,GO:0009570,GO:0009579,GO:0009605,GO:0009607,GO:0009617,GO:0009941,GO:0009987,GO:0015979,GO:0016020,GO:0019684,GO:0019898,GO:…	ko:K02717	ko00195,ko01100,map00195,map01100	Oxygen-evolving enhancer protein
Caz02g07710	blue	-	-	-	-	Domain of unknown function (DUF569)
Caz01g41540	turquoise	-	GO:0003674,GO:0003824,GO:0005488,GO:0005515,GO:0005575,GO:0005622,GO:0005623,GO:0005737,GO:0006091,GO:0008150,GO:0008152,GO:0009507,GO:0009534,GO:0009535,GO:0009536,GO:0009579,GO:0009767,GO:0009773,GO:0009987,GO:0015979,GO:0016020,GO:0016491,GO:0016730,GO:0019684,GO:0019904,GO:0022900,GO:0031976,GO:0031984,GO:0034357,GO:0042651,GO:0042802,GO:0043226,GO:0043227,GO:0043229,GO:0043231,GO:0044237,GO:…	-	-	Pgr5-like
Caz09g22780	yellow	-	-	ko:K10740	ko03030,ko03420,ko03430,ko03440,ko03460,map03030,map03420,map03430,map03440,map03460	Replication protein A 14 kDa subunit
Caz05g16750	yellow	-	GO:0003674,GO:0003824,GO:0005575,GO:0005622,GO:0005623,GO:0005737,GO:0005794,GO:0005975,GO:0005976,GO:0008150,GO:0008152,GO:0008374,GO:0009832,GO:0009834,GO:0009987,GO:0010383,GO:0010410,GO:0012505,GO:0016407,GO:0016413,GO:0016740,GO:0016746,GO:0016747,GO:0042546,GO:0043170,GO:0043226,GO:0043227,GO:0043229,GO:0043231,GO:0043412,GO:0044036,GO:0044085,GO:0044237,GO:0044238,GO:0044260,GO:0044424,GO:…	-	-	PMR5 N terminal Domain
Caz04g01890	turquoise	-	-	ko:K02693	ko00195,ko01100,map00195,map01100	Photosystem I reaction centre subunit IV / PsaE
Caz04g24380	yellow	-	GO:0005575,GO:0005622,GO:0005623,GO:0005737,GO:0009507,GO:0009536,GO:0043226,GO:0043227,GO:0043229,GO:0043231,GO:0044424,GO:0044444,GO:0044464	-	-	Major latex
Caz09g03660	blue	-	GO:0005575,GO:0005623,GO:0005886,GO:0006950,GO:0006952,GO:0007154,GO:0007165,GO:0008150,GO:0009987,GO:0016020,GO:0023052,GO:0044464,GO:0050789,GO:0050794,GO:0050896,GO:0051716,GO:0065007,GO:0071944	ko:K13459,ko:K13460,ko:K20599	ko04016,ko04626,map04016,map04626	Belongs to the disease resistance NB-LRR family
Caz10g07220	yellow	-	GO:0000293,GO:0003674,GO:0003824,GO:0008150,GO:0008152,GO:0016491,GO:0016722,GO:0016723,GO:0055114	-	-	Cytochrome b561 and DOMON domain-containing protein At3g61750-like
Caz02g28500	blue	-	GO:0005575,GO:0005622,GO:0005623,GO:0005737,GO:0009507,GO:0009534,GO:0009536,GO:0009543,GO:0009579,GO:0031976,GO:0031977,GO:0031978,GO:0031984,GO:0043226,GO:0043227,GO:0043229,GO:0043231,GO:0044422,GO:0044424,GO:0044434,GO:0044435,GO:0044436,GO:0044444,GO:0044446,GO:0044464	ko:K00422	ko00350,ko00950,ko01100,ko01110,map00350,map00950,map01100,map01110	Polyphenol oxidase
Caz02g30020	brown	-	-	-	-	Protein of unknown function (DUF1666)
Caz07g00860	yellow	-	-	ko:K20412	-	SCP / Tpx-1 / Ag5 / PR-1 / Sc7 family of extracellular domains.
Caz07g13090	yellow	-	-	-	-	Prokaryotic RING finger family 4
Caz03g27580	green	-	-	-	-	DNA recombination
Caz04g19260	brown	-	GO:0001101,GO:0002229,GO:0002239,GO:0002376,GO:0002682,GO:0002684,GO:0002831,GO:0002833,GO:0003674,GO:0003824,GO:0005575,GO:0005623,GO:0005886,GO:0006793,GO:0006796,GO:0006950,GO:0006952,GO:0006955,GO:0007154,GO:0007165,GO:0008150,GO:0008152,GO:0009605,GO:0009607,GO:0009627,GO:0009719,GO:0009725,GO:0009751,GO:0009814,GO:0009862,GO:0009863,GO:0009893,GO:0009987,GO:0010033,GO:0010310,GO:0010726,GO:…	-	-	Legume lectin domain
Caz09g18830	turquoise	GSTL1	GO:0003674,GO:0003824,GO:0004364,GO:0005575,GO:0005622,GO:0005623,GO:0005737,GO:0005829,GO:0006464,GO:0006518,GO:0006575,GO:0006749,GO:0006790,GO:0006807,GO:0008150,GO:0008152,GO:0009987,GO:0010035,GO:0010038,GO:0010731,GO:0016740,GO:0016765,GO:0019538,GO:0034641,GO:0036211,GO:0042221,GO:0043170,GO:0043412,GO:0043603,GO:0044237,GO:0044238,GO:0044260,GO:0044267,GO:0044424,GO:0044444,GO:0044464,GO:…	ko:K00799	ko00480,ko00980,ko00982,ko00983,ko01524,ko05200,ko05204,ko05225,ko05418,map00480,map00980,map00982,map00983,map01524,map05200,map05204,map05225,map05418	Glutathione S-transferase, N-terminal domain
Caz10g03480	turquoise	-	-	-	-	Transferase family
Caz08g09410	turquoise	-	-	-	-	Protein of unknown function (DUF4079)
Caz01g03660	turquoise	-	GO:0002376,GO:0005575,GO:0005622,GO:0005623,GO:0005737,GO:0006950,GO:0006952,GO:0006955,GO:0006970,GO:0008150,GO:0009605,GO:0009607,GO:0009617,GO:0009620,GO:0009628,GO:0009651,GO:0009814,GO:0009816,GO:0009817,GO:0042742,GO:0043207,GO:0044424,GO:0044464,GO:0045087,GO:0050832,GO:0050896,GO:0051704,GO:0051707,GO:0098542	-	-	killing of cells of other organism
Caz09g04100	yellow	-	GO:0000166,GO:0001882,GO:0001883,GO:0003674,GO:0005488,GO:0005515,GO:0005525,GO:0005575,GO:0005623,GO:0005886,GO:0016020,GO:0017076,GO:0019001,GO:0019899,GO:0032549,GO:0032550,GO:0032553,GO:0032555,GO:0032561,GO:0035639,GO:0036094,GO:0043167,GO:0043168,GO:0044464,GO:0071944,GO:0097159,GO:0097367,GO:1901265,GO:1901363	ko:K04392	ko04010,ko04013,ko04014,ko04015,ko04024,ko04062,ko04071,ko04145,ko04151,ko04310,ko04360,ko04370,ko04380,ko04510,ko04520,ko04530,ko04620,ko04650,ko04662,ko04664,ko04666,ko04670,ko04722,ko04810,ko04932,ko04933,ko04972,ko05014,ko05100,ko05120,ko05131,ko05132,ko05167,ko05200,ko05203,ko05205,ko05210,ko05211,ko05212,ko05231,ko05416,ko05418,map04010,map04013,map04014,map04015,map04024,map04062,map04071,…	Belongs to the small GTPase superfamily. Rho family
Caz05g08460	yellow	-	GO:0005575,GO:0016020,GO:0031224,GO:0031225,GO:0044425	-	-	Classical arabinogalactan protein
Caz05g09040	yellow	-	-	-	-	Dehydration-responsive protein RD22
Caz03g01390	turquoise	CWINV	GO:0003674,GO:0003824,GO:0004553,GO:0004564,GO:0005575,GO:0005618,GO:0005622,GO:0005623,GO:0005737,GO:0005773,GO:0005886,GO:0006950,GO:0006952,GO:0008150,GO:0009605,GO:0009607,GO:0009611,GO:0009620,GO:0009628,GO:0016020,GO:0016787,GO:0016798,GO:0030312,GO:0043207,GO:0043226,GO:0043227,GO:0043229,GO:0043231,GO:0044424,GO:0044444,GO:0044464,GO:0050832,GO:0050896,GO:0051704,GO:0051707,GO:0071944,GO:…	ko:K01193,ko:K20849	ko00052,ko00500,ko01100,map00052,map00500,map01100	Glycosyl hydrolases family 32
Caz02g17940	turquoise	-	GO:0005575,GO:0005576,GO:0005618,GO:0005622,GO:0005623,GO:0005737,GO:0005794,GO:0005829,GO:0006725,GO:0008150,GO:0008152,GO:0009058,GO:0009698,GO:0009699,GO:0009808,GO:0009809,GO:0009888,GO:0009889,GO:0009891,GO:0009893,GO:0009987,GO:0010087,GO:0010089,GO:0012505,GO:0019222,GO:0019438,GO:0019748,GO:0030312,GO:0031323,GO:0031325,GO:0031326,GO:0031328,GO:0032502,GO:0043226,GO:0043227,GO:0043229,GO:…	ko:K00430	ko00940,ko01100,ko01110,map00940,map01100,map01110	Belongs to the peroxidase family. Classical plant (class III) peroxidase subfamily
Caz06g16380	green	-	-	-	-	cytochrome P450
Caz02g19090	blue	-	-	-	-	F-box protein At4g22030
Caz05g07070	yellow	-	GO:0003674,GO:0003824,GO:0004175,GO:0004190,GO:0006508,GO:0006807,GO:0008150,GO:0008152,GO:0008233,GO:0009056,GO:0009057,GO:0016787,GO:0019538,GO:0030163,GO:0043170,GO:0044238,GO:0070001,GO:0070011,GO:0071704,GO:0140096,GO:1901564,GO:1901565,GO:1901575	-	-	Eukaryotic aspartyl protease
Caz04g01510	turquoise	NA	NA	NA	NA	NA
Caz08g09670	yellow	-	-	ko:K01381	ko04138,map04138	Belongs to the peptidase A1 family
Caz02g23040	brown	-	-	-	-	Ocs element-binding factor
Caz09g04700	turquoise	-	-	-	-	Uncharacterized conserved protein (DUF2358)
Caz11g21520	blue	-	-	-	-	PLAC8 family
Caz06g16080	brown	-	-	-	-	peptide-N4-(N-acetyl-beta- glucosaminyl)asparagine amidase A-like
Caz02g14760	turquoise	-	GO:0003674,GO:0003824,GO:0004620,GO:0005575,GO:0005622,GO:0005623,GO:0005737,GO:0006629,GO:0006638,GO:0006639,GO:0008150,GO:0008152,GO:0008970,GO:0009056,GO:0009987,GO:0010029,GO:0010187,GO:0010876,GO:0016042,GO:0016298,GO:0016787,GO:0016788,GO:0019915,GO:0033036,GO:0044237,GO:0044238,GO:0044242,GO:0044248,GO:0044255,GO:0044424,GO:0044464,GO:0046339,GO:0046340,GO:0046461,GO:0046462,GO:0046464,GO:…	-	-	Triacylglycerol lipase
Caz03g11870	green	-	GO:0005575,GO:0005618,GO:0005623,GO:0005886,GO:0006950,GO:0006952,GO:0008150,GO:0009505,GO:0016020,GO:0030312,GO:0044464,GO:0050896,GO:0071944	-	-	Belongs to the DEFL family
Caz03g09520	blue	-	-	ko:K14963	ko04934,map04934	WD domain, G-beta repeat
Caz02g27030	blue	-	GO:0000226,GO:0001932,GO:0001934,GO:0003674,GO:0003824,GO:0004672,GO:0004674,GO:0005575,GO:0005576,GO:0005622,GO:0005623,GO:0005737,GO:0005938,GO:0006464,GO:0006468,GO:0006793,GO:0006796,GO:0006807,GO:0006950,GO:0006996,GO:0007010,GO:0007017,GO:0007154,GO:0007165,GO:0007346,GO:0008150,GO:0008152,GO:0009653,GO:0009893,GO:0009987,GO:0010562,GO:0010604,GO:0016043,GO:0016301,GO:0016310,GO:0016740,GO:…	-	-	Mitogen-activated protein kinase kinase kinase
Caz01g09750	turquoise	-	GO:0005575,GO:0005622,GO:0005623,GO:0005737,GO:0009507,GO:0009536,GO:0043226,GO:0043227,GO:0043229,GO:0043231,GO:0044424,GO:0044444,GO:0044464	ko:K00855	ko00710,ko01100,ko01120,ko01200,map00710,map01100,map01120,map01200	Phosphoribulokinase
Caz10g08780	turquoise	-	GO:0005575,GO:0006810,GO:0006869,GO:0008150,GO:0010876,GO:0016020,GO:0033036,GO:0051179,GO:0051234,GO:0071702	-	-	Plant non-specific lipid-transfer proteins transfer phospholipids as well as galactolipids across membranes. May play a role in wax or cutin deposition in the cell walls of expanding epidermal cells and certain secretory tissues
Caz01g36000	turquoise	PSAK	GO:0005575,GO:0005622,GO:0005623,GO:0005737,GO:0009507,GO:0009534,GO:0009535,GO:0009536,GO:0009579,GO:0016020,GO:0031976,GO:0031984,GO:0034357,GO:0042651,GO:0043226,GO:0043227,GO:0043229,GO:0043231,GO:0044422,GO:0044424,GO:0044434,GO:0044435,GO:0044436,GO:0044444,GO:0044446,GO:0044464,GO:0055035	ko:K02698	ko00195,ko01100,map00195,map01100	Photosystem I reaction center subunit
Caz04g03580	blue	-	-	ko:K08237	-	Belongs to the UDP-glycosyltransferase family
Caz12g23690	blue	-	-	-	-	-
Caz01g09800	blue	-	GO:0003674,GO:0003824,GO:0005575,GO:0005622,GO:0005623,GO:0005737,GO:0005777,GO:0006732,GO:0006733,GO:0006743,GO:0006744,GO:0008150,GO:0008152,GO:0009058,GO:0009108,GO:0009987,GO:0016405,GO:0016874,GO:0016877,GO:0042180,GO:0042181,GO:0042579,GO:0043226,GO:0043227,GO:0043229,GO:0043231,GO:0044237,GO:0044249,GO:0044281,GO:0044283,GO:0044424,GO:0044444,GO:0044464,GO:0051186,GO:0051188,GO:0071704,GO:…	ko:K01904	ko00130,ko00360,ko00940,ko01100,ko01110,map00130,map00360,map00940,map01100,map01110	AMP-binding enzyme C-terminal domain
Caz10g15400	yellow	-	GO:0000030,GO:0003674,GO:0003824,GO:0008150,GO:0008152,GO:0009292,GO:0009294,GO:0009605,GO:0009607,GO:0009617,GO:0009987,GO:0016740,GO:0016757,GO:0016758,GO:0019187,GO:0043207,GO:0044764,GO:0050896,GO:0051704,GO:0051707,GO:0051753,GO:0070085,GO:0097502	ko:K13680	-	Glucomannan 4-beta-mannosyltransferase 9-like
Caz05g02170	yellow	-	-	-	-	von Willebrand factor (vWF) type A domain
Caz06g30460	green	-	-	-	-	Protein of unknown function (DUF3339)
Caz04g05080	blue	-	-	-	-	Remorin, C-terminal region
Caz03g16540	grey	-	-	-	-	Universal stress protein family
Caz01g13980	blue	-	GO:0000003,GO:0003006,GO:0003674,GO:0003676,GO:0003677,GO:0003680,GO:0003690,GO:0003700,GO:0005488,GO:0005515,GO:0005575,GO:0005622,GO:0005623,GO:0005634,GO:0006355,GO:0007275,GO:0008150,GO:0009314,GO:0009416,GO:0009628,GO:0009639,GO:0009640,GO:0009642,GO:0009646,GO:0009647,GO:0009791,GO:0009889,GO:0010228,GO:0010468,GO:0010556,GO:0019219,GO:0019222,GO:0019899,GO:0022414,GO:0031323,GO:0031326,GO:…	-	-	Transcription factor that specifically binds AT-rich DNA sequences related to the nuclear matrix attachment regions (MARs)
Caz04g10920	blue	-	-	-	-	-
Caz07g06800	turquoise	-	-	-	-	fiber protein Fb15
Caz01g24470	blue	-	GO:0000003,GO:0003006,GO:0003674,GO:0003676,GO:0003677,GO:0003700,GO:0003824,GO:0004601,GO:0005488,GO:0005515,GO:0005575,GO:0005622,GO:0005623,GO:0005634,GO:0005737,GO:0006082,GO:0006355,GO:0006629,GO:0006720,GO:0006721,GO:0007275,GO:0008150,GO:0008152,GO:0008300,GO:0009056,GO:0009636,GO:0009685,GO:0009719,GO:0009725,GO:0009733,GO:0009790,GO:0009791,GO:0009793,GO:0009838,GO:0009889,GO:0009890,GO:…	ko:K09260,ko:K09264	ko04013,ko04022,ko04371,ko05418,map04013,map04022,map04371,map05418	K-box region
Caz07g04840	turquoise	-	GO:0005575,GO:0005618,GO:0005623,GO:0005886,GO:0006950,GO:0006952,GO:0008150,GO:0009505,GO:0016020,GO:0030312,GO:0044464,GO:0050896,GO:0071944	-	-	Belongs to the DEFL family
Caz06g30580	turquoise	-	GO:0003674,GO:0003824,GO:0004497,GO:0005575,GO:0008150,GO:0008152,GO:0009058,GO:0009987,GO:0010035,GO:0010038,GO:0010039,GO:0016020,GO:0016491,GO:0016705,GO:0016709,GO:0019748,GO:0042221,GO:0044550,GO:0050896,GO:0051716,GO:0055114,GO:0070887,GO:0071241,GO:0071248,GO:0071281	ko:K00512	ko00140,ko01100,ko04913,ko04917,ko04927,ko04934,map00140,map01100,map04913,map04917,map04927,map04934	cytochrome P450
Caz01g21480	brown	NA	NA	NA	NA	NA
Caz01g41420	turquoise	-	-	-	-	-
Caz09g16030	blue	-	-	ko:K00799	ko00480,ko00980,ko00982,ko00983,ko01524,ko05200,ko05204,ko05225,ko05418,map00480,map00980,map00982,map00983,map01524,map05200,map05204,map05225,map05418	Belongs to the GST superfamily
Caz04g24410	yellow	-	GO:0005575,GO:0005622,GO:0005623,GO:0005737,GO:0009507,GO:0009536,GO:0043226,GO:0043227,GO:0043229,GO:0043231,GO:0044424,GO:0044444,GO:0044464	-	-	Major latex
Caz05g00870	green	-	-	-	-	Belongs to the glycosyl hydrolase 17 family
Caz07g24030	blue	-	-	-	-	-
Caz05g13420	yellow	MPK11	GO:0000003,GO:0000165,GO:0000226,GO:0000278,GO:0000280,GO:0000281,GO:0000910,GO:0000911,GO:0001101,GO:0002376,GO:0003674,GO:0003824,GO:0004672,GO:0004674,GO:0004707,GO:0005575,GO:0005622,GO:0005623,GO:0005634,GO:0005737,GO:0005829,GO:0005856,GO:0006464,GO:0006468,GO:0006793,GO:0006796,GO:0006807,GO:0006950,GO:0006952,GO:0006955,GO:0006970,GO:0006971,GO:0006972,GO:0006996,GO:0007010,GO:0007017,GO:…	ko:K04371,ko:K04464,ko:K20600	ko01521,ko01522,ko01524,ko04010,ko04011,ko04012,ko04013,ko04014,ko04015,ko04016,ko04022,ko04024,ko04062,ko04066,ko04068,ko04071,ko04072,ko04114,ko04138,ko04139,ko04140,ko04150,ko04151,ko04210,ko04214,ko04218,ko04261,ko04270,ko04320,ko04350,ko04360,ko04370,ko04371,ko04380,ko04510,ko04520,ko04540,ko04550,ko04611,ko04620,ko04621,ko04650,ko04657,ko04658,ko04659,ko04660,ko04662,ko04664,ko04666,ko04668…	mitogen-activated protein kinase
Caz11g03710	blue	-	GO:0000151,GO:0005575,GO:0005622,GO:0005623,GO:0008150,GO:0016020,GO:0019005,GO:0019216,GO:0019218,GO:0019222,GO:0031461,GO:0032991,GO:0044424,GO:0044464,GO:0050789,GO:0065007,GO:0080090,GO:1902494,GO:1990234	-	-	F-Box protein
Caz12g20550	turquoise	-	-	-	-	defensin-like protein
Caz05g19730	blue	-	-	ko:K13265	ko00943,ko01110,map00943,map01110	NAD dependent epimerase/dehydratase family
Caz11g18880	turquoise	KRT78	GO:0003674,GO:0005488,GO:0005515,GO:0005575,GO:0005622,GO:0005623,GO:0005737,GO:0005829,GO:0007275,GO:0008150,GO:0008219,GO:0008544,GO:0009888,GO:0009913,GO:0009987,GO:0012501,GO:0019899,GO:0030154,GO:0030216,GO:0030855,GO:0031424,GO:0032501,GO:0032502,GO:0043588,GO:0044424,GO:0044444,GO:0044464,GO:0048513,GO:0048731,GO:0048856,GO:0048869,GO:0060429,GO:0070268	ko:K07605	-	structural molecule activity
Caz07g02990	green	-	-	-	-	Pathogenesis-related protein Bet v I family
Caz10g10560	turquoise	-	GO:0005575,GO:0005622,GO:0005623,GO:0008150,GO:0008152,GO:0044464,GO:0055114	ko:K05894	ko00592,ko01100,ko01110,map00592,map01100,map01110	12-oxophytodienoate reductase
Caz07g00970	brown	-	-	ko:K01166	-	ribonuclease T2 activity
Caz10g12030	blue	-	-	-	-	Prolyl oligopeptidase family
Caz03g12640	brown	MS	GO:0003674,GO:0003824,GO:0004474,GO:0005575,GO:0005622,GO:0005623,GO:0005737,GO:0005777,GO:0005975,GO:0006081,GO:0006082,GO:0006097,GO:0008150,GO:0008152,GO:0009514,GO:0009987,GO:0016740,GO:0016746,GO:0019752,GO:0032787,GO:0042579,GO:0043226,GO:0043227,GO:0043229,GO:0043231,GO:0043436,GO:0044237,GO:0044238,GO:0044262,GO:0044281,GO:0044424,GO:0044444,GO:0044464,GO:0046487,GO:0046912,GO:0071704	ko:K01638	ko00620,ko00630,ko01100,ko01110,ko01120,ko01200,map00620,map00630,map01100,map01110,map01120,map01200	Belongs to the malate synthase family
Caz02g19070	blue	-	-	-	-	F-box protein At4g22030
Caz05g07090	yellow	-	-	-	-	leucine-rich repeat receptor-like protein kinase At1g35710
Caz02g27040	blue	-	GO:0000226,GO:0001932,GO:0001934,GO:0003674,GO:0003824,GO:0004672,GO:0004674,GO:0005575,GO:0005576,GO:0005622,GO:0005623,GO:0005737,GO:0005938,GO:0006464,GO:0006468,GO:0006793,GO:0006796,GO:0006807,GO:0006950,GO:0006996,GO:0007010,GO:0007017,GO:0007154,GO:0007165,GO:0007346,GO:0008150,GO:0008152,GO:0009653,GO:0009893,GO:0009987,GO:0010562,GO:0010604,GO:0016043,GO:0016301,GO:0016310,GO:0016740,GO:…	-	-	Mitogen-activated protein kinase kinase kinase
Caz04g13120	green	NA	NA	NA	NA	NA
Caz12g05820	turquoise	-	-	ko:K14638	-	POT family
Caz08g08790	turquoise	TROL	GO:0003674,GO:0003824,GO:0004553,GO:0004568,GO:0005488,GO:0005575,GO:0005576,GO:0005622,GO:0005623,GO:0005737,GO:0006022,GO:0006026,GO:0006030,GO:0006032,GO:0006040,GO:0006091,GO:0006807,GO:0006950,GO:0006952,GO:0008061,GO:0008144,GO:0008150,GO:0008152,GO:0009056,GO:0009057,GO:0009507,GO:0009526,GO:0009534,GO:0009535,GO:0009536,GO:0009579,GO:0009605,GO:0009607,GO:0009617,GO:0009767,GO:0009772,GO:…	ko:K17525	-	Rhodanese-like domain-containing protein 4, chloroplastic
Caz08g12000	grey	-	GO:0008150,GO:0009888,GO:0010073,GO:0032501,GO:0032502,GO:0048507,GO:0048856	-	-	receptor-like protein 12
Caz04g07460	turquoise	-	GO:0003674,GO:0005215,GO:0005575,GO:0005623,GO:0005886,GO:0005887,GO:0006810,GO:0006857,GO:0008150,GO:0009628,GO:0015833,GO:0016020,GO:0016021,GO:0022857,GO:0031224,GO:0031226,GO:0035672,GO:0035673,GO:0042886,GO:0042887,GO:0044425,GO:0044459,GO:0044464,GO:0050896,GO:0051179,GO:0051234,GO:0055085,GO:0071702,GO:0071705,GO:0071944,GO:0080167,GO:1904680	-	-	OPT oligopeptide transporter protein
Caz09g21650	yellow	-	GO:0005575,GO:0005623,GO:0005886,GO:0008150,GO:0009832,GO:0009834,GO:0009987,GO:0016020,GO:0042546,GO:0044085,GO:0044464,GO:0071554,GO:0071669,GO:0071840,GO:0071944	-	-	leucine-rich repeat receptor-like protein kinase At1g68400
Caz05g05810	blue	NA	NA	NA	NA	NA
Caz02g23220	blue	-	-	-	-	Encoded by
Caz01g22880	yellow	-	-	ko:K11253	ko05034,ko05202,ko05322,map05034,map05202,map05322	Histone H3
Caz03g02750	blue	-	-	-	-	F-box kelch-repeat protein At1g80440-like
Caz02g25870	blue	-	-	-	-	-
Caz04g06420	turquoise	-	-	ko:K09756,ko:K16296	ko00940,map00940	Belongs to the peptidase S10 family
Caz02g13220	turquoise	-	GO:0003674,GO:0003824,GO:0004672,GO:0004674,GO:0005575,GO:0005623,GO:0005886,GO:0006464,GO:0006468,GO:0006793,GO:0006796,GO:0006807,GO:0008150,GO:0008152,GO:0009987,GO:0016020,GO:0016301,GO:0016310,GO:0016740,GO:0016772,GO:0016773,GO:0019538,GO:0036211,GO:0043170,GO:0043412,GO:0044237,GO:0044238,GO:0044260,GO:0044267,GO:0044464,GO:0071704,GO:0071944,GO:0140096,GO:1901564	-	-	LRR receptor-like serine threonine-protein kinase
Caz01g25580	turquoise	NA	NA	NA	NA	NA
Caz12g04290	turquoise	-	-	-	-	resistance
Caz06g09810	brown	-	GO:0003674,GO:0003824,GO:0004033,GO:0005575,GO:0005622,GO:0005623,GO:0005737,GO:0008106,GO:0008150,GO:0008152,GO:0009507,GO:0009536,GO:0016491,GO:0016614,GO:0016616,GO:0043226,GO:0043227,GO:0043229,GO:0043231,GO:0044424,GO:0044444,GO:0044464,GO:0055114	ko:K00059	ko00061,ko00333,ko00780,ko01040,ko01100,ko01130,ko01212,map00061,map00333,map00780,map01040,map01100,map01130,map01212	Short-chain type dehydrogenase reductase-like
Caz06g16350	yellow	-	-	ko:K21568	-	Isoflavone reductase homolog
Caz11g19340	blue	-	-	-	-	F-box family
Caz10g22090	turquoise	-	GO:0003674,GO:0003824,GO:0004497,GO:0005488,GO:0005515,GO:0005575,GO:0005622,GO:0005623,GO:0005737,GO:0005739,GO:0005783,GO:0005886,GO:0006725,GO:0008150,GO:0008152,GO:0009058,GO:0009698,GO:0009699,GO:0009804,GO:0009805,GO:0009808,GO:0009809,GO:0009812,GO:0009813,GO:0009987,GO:0012505,GO:0016020,GO:0016491,GO:0016705,GO:0016709,GO:0018130,GO:0019438,GO:0019748,GO:0042802,GO:0043226,GO:0043227,GO:…	ko:K09754	ko00940,ko00941,ko00945,ko01100,ko01110,map00940,map00941,map00945,map01100,map01110	P-coumaroyl quinate shikimate 3'-hydroxylase
Caz01g38660	blue	-	GO:0003674,GO:0005215,GO:0006810,GO:0006855,GO:0008150,GO:0015238,GO:0015893,GO:0022857,GO:0042221,GO:0042493,GO:0050896,GO:0051179,GO:0051234,GO:0055085	ko:K03327	-	Belongs to the multi antimicrobial extrusion (MATE) (TC 2.A.66.1) family
Caz02g14480	yellow	-	GO:0003674,GO:0003824,GO:0004620,GO:0005575,GO:0005622,GO:0005623,GO:0005737,GO:0006629,GO:0006638,GO:0006639,GO:0008150,GO:0008152,GO:0008970,GO:0009056,GO:0009987,GO:0010029,GO:0010187,GO:0010876,GO:0016042,GO:0016298,GO:0016787,GO:0016788,GO:0019915,GO:0033036,GO:0044237,GO:0044238,GO:0044242,GO:0044248,GO:0044255,GO:0044424,GO:0044464,GO:0046339,GO:0046340,GO:0046461,GO:0046462,GO:0046464,GO:…	-	-	phospholipase
Caz11g06150	brown	-	-	ko:K14638	-	Peptide transporter
Caz01g03700	turquoise	-	GO:0002831,GO:0006950,GO:0006952,GO:0008150,GO:0009605,GO:0009607,GO:0009620,GO:0031341,GO:0031343,GO:0031347,GO:0032101,GO:0040008,GO:0042268,GO:0043207,GO:0043900,GO:0043901,GO:0043902,GO:0043903,GO:0044126,GO:0044130,GO:0044144,GO:0044146,GO:0045919,GO:0045926,GO:0048518,GO:0048519,GO:0048522,GO:0048583,GO:0050789,GO:0050794,GO:0050832,GO:0050896,GO:0051704,GO:0051707,GO:0051709,GO:0051710,GO:…	-	-	thaumatin-like protein
Caz01g25270	brown	-	-	ko:K07025,ko:K18551	ko00760,map00760	Haloacid dehalogenase-like hydrolase
Caz04g00980	blue	-	-	ko:K00121	ko00010,ko00071,ko00350,ko00625,ko00626,ko00680,ko00830,ko00980,ko00982,ko01100,ko01110,ko01120,ko01130,ko01200,ko01220,ko05204,map00010,map00071,map00350,map00625,map00626,map00680,map00830,map00980,map00982,map01100,map01110,map01120,map01130,map01200,map01220,map05204	Alcohol dehydrogenase ADH
Caz07g24400	yellow	-	GO:0005575,GO:0005618,GO:0005623,GO:0005886,GO:0005911,GO:0009505,GO:0009506,GO:0016020,GO:0030054,GO:0030312,GO:0044464,GO:0055044,GO:0071944	-	-	Probably inactive leucine-rich repeat receptor-like protein kinase IMK2
Caz11g03790	brown	MBD5	GO:0000166,GO:0000228,GO:0000785,GO:0000790,GO:0000792,GO:0003674,GO:0003676,GO:0003677,GO:0005488,GO:0005515,GO:0005575,GO:0005622,GO:0005623,GO:0005634,GO:0005694,GO:0005720,GO:0005730,GO:0005731,GO:0008327,GO:0010369,GO:0010370,GO:0019899,GO:0030874,GO:0031974,GO:0031981,GO:0032991,GO:0036094,GO:0043226,GO:0043227,GO:0043228,GO:0043229,GO:0043231,GO:0043232,GO:0043233,GO:0043565,GO:0043621,GO:…	-	-	Methyl-CpG binding domain
Caz08g00500	turquoise	-	GO:0003674,GO:0003824,GO:0004791,GO:0005575,GO:0005622,GO:0005623,GO:0005737,GO:0006950,GO:0006979,GO:0008047,GO:0008150,GO:0008152,GO:0009507,GO:0009532,GO:0009536,GO:0009570,GO:0009636,GO:0009987,GO:0015035,GO:0015036,GO:0016209,GO:0016491,GO:0016651,GO:0016667,GO:0016668,GO:0016671,GO:0019725,GO:0030234,GO:0033554,GO:0034599,GO:0042221,GO:0042592,GO:0043085,GO:0043226,GO:0043227,GO:0043229,GO:…	ko:K03671	ko04621,ko05418,map04621,map05418	Thioredoxin X
Caz02g25710	yellow	-	GO:0003674,GO:0003676,GO:0003677,GO:0003700,GO:0005488,GO:0006082,GO:0006355,GO:0006790,GO:0006807,GO:0008150,GO:0008152,GO:0009888,GO:0009889,GO:0009987,GO:0010073,GO:0010074,GO:0010468,GO:0010492,GO:0010556,GO:0016143,GO:0019219,GO:0019222,GO:0019748,GO:0019757,GO:0019760,GO:0019827,GO:0031323,GO:0031326,GO:0032501,GO:0032502,GO:0042127,GO:0043436,GO:0043565,GO:0044237,GO:0044281,GO:0048507,GO:…	ko:K09285	-	Transcription factor
Caz02g28580	brown	-	-	-	-	-
Caz12g00630	turquoise	-	GO:0003674,GO:0003824,GO:0004497,GO:0005575,GO:0005622,GO:0005623,GO:0005737,GO:0005783,GO:0005789,GO:0008150,GO:0008152,GO:0012505,GO:0016020,GO:0016021,GO:0016491,GO:0016705,GO:0016709,GO:0030176,GO:0031224,GO:0031227,GO:0031984,GO:0042175,GO:0043226,GO:0043227,GO:0043229,GO:0043231,GO:0044422,GO:0044424,GO:0044425,GO:0044432,GO:0044444,GO:0044446,GO:0044464,GO:0050183,GO:0055114,GO:0098827	ko:K10256,ko:K21704,ko:K21736	ko01040,ko01212,map01040,map01212	acid desaturase
Caz04g12550	turquoise	-	GO:0003674,GO:0005215,GO:0005575,GO:0005622,GO:0005623,GO:0005737,GO:0005886,GO:0005887,GO:0005938,GO:0006810,GO:0007154,GO:0007165,GO:0008150,GO:0009719,GO:0009725,GO:0009733,GO:0009734,GO:0009755,GO:0009987,GO:0010033,GO:0016020,GO:0016021,GO:0022857,GO:0023052,GO:0031224,GO:0031226,GO:0032870,GO:0042221,GO:0044424,GO:0044425,GO:0044444,GO:0044459,GO:0044464,GO:0050789,GO:0050794,GO:0050896,GO:…	-	-	EamA-like transporter family
Caz07g14400	brown	-	GO:0001101,GO:0003674,GO:0003824,GO:0004601,GO:0005575,GO:0005618,GO:0005622,GO:0005623,GO:0005634,GO:0005737,GO:0005783,GO:0005911,GO:0006950,GO:0006970,GO:0006972,GO:0008150,GO:0008152,GO:0009266,GO:0009269,GO:0009409,GO:0009414,GO:0009415,GO:0009505,GO:0009506,GO:0009628,GO:0009636,GO:0009651,GO:0009664,GO:0009987,GO:0010035,GO:0012505,GO:0016043,GO:0016209,GO:0016491,GO:0016684,GO:0030054,GO:…	ko:K00430	ko00940,ko01100,ko01110,map00940,map01100,map01110	Belongs to the peroxidase family. Classical plant (class III) peroxidase subfamily
Caz12g19260	blue	-	-	-	-	Cupin domain
Caz04g05470	blue	-	GO:0003674,GO:0003824,GO:0004067,GO:0004175,GO:0004190,GO:0006508,GO:0006807,GO:0008150,GO:0008152,GO:0008233,GO:0009056,GO:0009057,GO:0016787,GO:0016810,GO:0016811,GO:0019538,GO:0030163,GO:0043170,GO:0044238,GO:0070001,GO:0070011,GO:0071704,GO:0140096,GO:1901564,GO:1901565,GO:1901575	ko:K13051	-	Asparaginase
Caz02g10890	yellow	-	-	-	-	NADPH-hemoprotein reductase activity
Caz10g00510	green	-	GO:0003674,GO:0003824,GO:0004161,GO:0004337,GO:0004659,GO:0005575,GO:0005622,GO:0005623,GO:0005737,GO:0005739,GO:0005829,GO:0006629,GO:0006644,GO:0006720,GO:0006721,GO:0006793,GO:0006796,GO:0008150,GO:0008152,GO:0008299,GO:0008610,GO:0008654,GO:0009058,GO:0009987,GO:0016114,GO:0016740,GO:0016765,GO:0019637,GO:0043226,GO:0043227,GO:0043229,GO:0043231,GO:0044237,GO:0044238,GO:0044249,GO:0044255,GO:…	ko:K00787	ko00900,ko01100,ko01110,ko01130,ko05164,ko05166,map00900,map01100,map01110,map01130,map05164,map05166	Belongs to the FPP GGPP synthase family
Caz04g19300	brown	AP2	GO:0000003,GO:0003002,GO:0003006,GO:0003674,GO:0003700,GO:0005575,GO:0005622,GO:0005623,GO:0005634,GO:0006355,GO:0007275,GO:0007389,GO:0008150,GO:0009653,GO:0009791,GO:0009888,GO:0009889,GO:0009908,GO:0010073,GO:0010093,GO:0010154,GO:0010468,GO:0010556,GO:0019219,GO:0019222,GO:0022414,GO:0031323,GO:0031326,GO:0032501,GO:0032502,GO:0035670,GO:0043226,GO:0043227,GO:0043229,GO:0043231,GO:0044424,GO:…	ko:K09284	-	DNA-binding domain in plant proteins such as APETALA2 and EREBPs
Caz07g17220	blue	-	-	ko:K00924	-	receptor-like protein kinase
Caz12g02820	blue	MYB108	GO:0000981,GO:0000988,GO:0000989,GO:0001067,GO:0001076,GO:0001101,GO:0001134,GO:0001135,GO:0003674,GO:0003676,GO:0003677,GO:0003700,GO:0005488,GO:0005575,GO:0005622,GO:0005623,GO:0005634,GO:0006355,GO:0006357,GO:0006950,GO:0006970,GO:0008150,GO:0009605,GO:0009607,GO:0009620,GO:0009628,GO:0009651,GO:0009719,GO:0009723,GO:0009725,GO:0009737,GO:0009753,GO:0009889,GO:0009987,GO:0010033,GO:0010468,GO:…	ko:K09422	-	Transcription factor
Caz06g17860	brown	-	GO:0000322,GO:0000325,GO:0000326,GO:0003674,GO:0005215,GO:0005275,GO:0005372,GO:0005575,GO:0005622,GO:0005623,GO:0005737,GO:0005773,GO:0005774,GO:0005886,GO:0005887,GO:0006810,GO:0006811,GO:0006812,GO:0006833,GO:0008150,GO:0008324,GO:0008519,GO:0009507,GO:0009536,GO:0009705,GO:0015075,GO:0015101,GO:0015200,GO:0015250,GO:0015267,GO:0015318,GO:0015695,GO:0015696,GO:0015837,GO:0015843,GO:0016020,GO:…	ko:K09873	-	Belongs to the MIP aquaporin (TC 1.A.8) family
Caz10g05110	brown	-	-	-	-	Dirigent proteins impart stereoselectivity on the phenoxy radical-coupling reaction, yielding optically active lignans from two molecules of coniferyl alcohol in the biosynthesis of lignans, flavonolignans, and alkaloids and thus plays a central role in plant secondary metabolism
Caz07g04870	turquoise	-	GO:0003674,GO:0003824,GO:0004064,GO:0005575,GO:0005622,GO:0005623,GO:0005737,GO:0005783,GO:0009986,GO:0012505,GO:0016020,GO:0016787,GO:0016788,GO:0043226,GO:0043227,GO:0043229,GO:0043231,GO:0044424,GO:0044444,GO:0044464,GO:0052689	ko:K21407	-	Strictosidine synthase
Caz10g03090	turquoise	-	GO:0003674,GO:0003824,GO:0004842,GO:0006464,GO:0006508,GO:0006511,GO:0006807,GO:0008150,GO:0008152,GO:0009056,GO:0009057,GO:0009987,GO:0010498,GO:0016567,GO:0016740,GO:0019538,GO:0019787,GO:0019941,GO:0030163,GO:0032446,GO:0036211,GO:0043161,GO:0043170,GO:0043412,GO:0043632,GO:0044237,GO:0044238,GO:0044248,GO:0044257,GO:0044260,GO:0044265,GO:0044267,GO:0051603,GO:0061630,GO:0061659,GO:0070647,GO:…	ko:K19038	-	RING-H2 finger protein ATL40-like
Caz04g01840	turquoise	-	-	-	-	Cytokinin-activating enzyme working in the direct activation pathway. Phosphoribohydrolase that converts inactive cytokinin nucleotides to the biologically active free-base forms
Caz02g24650	blue	-	-	-	-	-
Caz01g08400	brown	-	GO:0000003,GO:0003006,GO:0003674,GO:0003676,GO:0003677,GO:0003680,GO:0003690,GO:0003700,GO:0005488,GO:0005575,GO:0005622,GO:0005623,GO:0005634,GO:0005654,GO:0006355,GO:0007275,GO:0008150,GO:0009791,GO:0009889,GO:0009890,GO:0009892,GO:0009908,GO:0010468,GO:0010556,GO:0010558,GO:0010605,GO:0010629,GO:0019219,GO:0019222,GO:0022414,GO:0031323,GO:0031324,GO:0031326,GO:0031327,GO:0031974,GO:0031981,GO:…	-	-	Transcription factor that specifically binds AT-rich DNA sequences related to the nuclear matrix attachment regions (MARs)
Caz05g11270	turquoise	-	-	-	-	-
Caz03g34620	blue	-	-	-	-	Cellulose synthase
Caz03g14230	brown	-	GO:0003674,GO:0003824,GO:0004842,GO:0006464,GO:0006508,GO:0006511,GO:0006807,GO:0008150,GO:0008152,GO:0009056,GO:0009057,GO:0009987,GO:0010498,GO:0016567,GO:0016740,GO:0019538,GO:0019787,GO:0019941,GO:0030163,GO:0031146,GO:0032446,GO:0036211,GO:0043161,GO:0043170,GO:0043412,GO:0043632,GO:0044237,GO:0044238,GO:0044248,GO:0044257,GO:0044260,GO:0044265,GO:0044267,GO:0051603,GO:0070647,GO:0071704,GO:…	-	-	F-box protein interaction domain containing protein
Caz08g09900	turquoise	-	GO:0005575,GO:0005622,GO:0005623,GO:0005737,GO:0008150,GO:0009507,GO:0009534,GO:0009535,GO:0009536,GO:0009579,GO:0009719,GO:0009725,GO:0009735,GO:0010033,GO:0016020,GO:0031976,GO:0031984,GO:0034357,GO:0042221,GO:0042651,GO:0043226,GO:0043227,GO:0043229,GO:0043231,GO:0044422,GO:0044424,GO:0044434,GO:0044435,GO:0044436,GO:0044444,GO:0044446,GO:0044464,GO:0050896,GO:0055035,GO:0061635,GO:0065007,GO:…	-	-	Ribonuclease H protein
Caz11g00370	brown	-	-	ko:K11159	-	Carotenoid 9,10(9',10')-cleavage dioxygenase 1-like
Caz01g35530	blue	-	-	-	-	Ribonuclease H protein
Caz01g41250	brown	-	GO:0001101,GO:0003674,GO:0005215,GO:0005575,GO:0005623,GO:0005886,GO:0006810,GO:0006811,GO:0006820,GO:0006950,GO:0008150,GO:0008509,GO:0009414,GO:0009415,GO:0009628,GO:0010035,GO:0010167,GO:0015075,GO:0015103,GO:0015112,GO:0015318,GO:0015698,GO:0015706,GO:0016020,GO:0022857,GO:0034220,GO:0042221,GO:0044464,GO:0050896,GO:0051179,GO:0051234,GO:0055085,GO:0071705,GO:0071944,GO:0098656,GO:1901698,GO:…	ko:K14638	-	Protein NRT1 PTR FAMILY 6.3-like
Caz09g11800	turquoise	-	GO:0003674,GO:0003676,GO:0003723,GO:0003727,GO:0005488,GO:0005575,GO:0005576,GO:0005622,GO:0005623,GO:0005737,GO:0005840,GO:0006139,GO:0006355,GO:0006364,GO:0006396,GO:0006412,GO:0006417,GO:0006518,GO:0006725,GO:0006807,GO:0006996,GO:0007623,GO:0008150,GO:0008152,GO:0008187,GO:0008266,GO:0009058,GO:0009059,GO:0009507,GO:0009526,GO:0009532,GO:0009534,GO:0009536,GO:0009570,GO:0009579,GO:0009657,GO:…	-	-	Chloroplast stem-loop binding protein of 41 kDa a, chloroplastic
Caz05g06200	green	-	GO:0001666,GO:0006950,GO:0008150,GO:0009628,GO:0009987,GO:0033554,GO:0036293,GO:0036294,GO:0042221,GO:0050896,GO:0051716,GO:0070482,GO:0070887,GO:0071453,GO:0071456	ko:K00430	ko00940,ko01100,ko01110,map00940,map01100,map01110	Belongs to the peroxidase family. Classical plant (class III) peroxidase subfamily
Caz06g13240	green	-	GO:0003674,GO:0003824,GO:0008150,GO:0008152,GO:0016491,GO:0016701,GO:0050113,GO:0055114	ko:K00469	ko00053,ko00562,map00053,map00562	Myo-inositol oxygenase
Caz04g04090	turquoise	-	GO:0003674,GO:0003824,GO:0004497,GO:0005575,GO:0008150,GO:0008152,GO:0009058,GO:0009987,GO:0010035,GO:0010038,GO:0010039,GO:0016020,GO:0016491,GO:0016705,GO:0016709,GO:0019748,GO:0042221,GO:0044550,GO:0050896,GO:0051716,GO:0055114,GO:0070887,GO:0071241,GO:0071248,GO:0071281	ko:K00512,ko:K07408,ko:K14985	ko00140,ko00380,ko00830,ko00980,ko00981,ko01100,ko04913,ko04917,ko04927,ko04934,ko05204,map00140,map00380,map00830,map00980,map00981,map01100,map04913,map04917,map04927,map04934,map05204	Cytochrome p450
Caz06g20720	blue	-	GO:0003674,GO:0003824,GO:0005575,GO:0005622,GO:0005623,GO:0005737,GO:0005739,GO:0005740,GO:0005743,GO:0006996,GO:0007005,GO:0008150,GO:0009987,GO:0016020,GO:0016043,GO:0016462,GO:0016787,GO:0016817,GO:0016818,GO:0016887,GO:0017004,GO:0017062,GO:0017111,GO:0019866,GO:0022607,GO:0031090,GO:0031966,GO:0031967,GO:0031975,GO:0033108,GO:0034551,GO:0034622,GO:0042623,GO:0043226,GO:0043227,GO:0043229,GO:…	ko:K08900	-	Domain associated at C-terminal with AAA
Caz10g03150	brown	-	GO:0003674,GO:0003824,GO:0006725,GO:0008150,GO:0008152,GO:0008168,GO:0008171,GO:0008757,GO:0009058,GO:0009812,GO:0009987,GO:0016740,GO:0016741,GO:0019438,GO:0030761,GO:0032259,GO:0044237,GO:0044249,GO:0071704	ko:K16040	ko00945,map00945	Belongs to the class I-like SAM-binding methyltransferase superfamily. Cation-independent O- methyltransferase family
Caz01g15220	blue	-	-	ko:K00430	ko00940,ko01100,ko01110,map00940,map01100,map01110	Belongs to the peroxidase family. Classical plant (class III) peroxidase subfamily
Caz02g32650	green	-	-	ko:K20665	-	Cytochrome p450
Caz06g23240	brown	-	GO:0000302,GO:0003674,GO:0003700,GO:0006355,GO:0006950,GO:0006979,GO:0008150,GO:0009719,GO:0009723,GO:0009725,GO:0009889,GO:0009987,GO:0010033,GO:0010035,GO:0010038,GO:0010039,GO:0010468,GO:0010556,GO:0010959,GO:0019219,GO:0019222,GO:0031323,GO:0031326,GO:0032870,GO:0032879,GO:0033554,GO:0034599,GO:0034614,GO:0034756,GO:0035690,GO:0042221,GO:0042493,GO:0043269,GO:0050789,GO:0050794,GO:0050896,GO:…	-	-	helix loop helix domain
Caz01g39460	brown	-	-	-	-	Sn-1 protein
Caz10g04180	brown	-	GO:0000210,GO:0003674,GO:0003824,GO:0004551,GO:0005575,GO:0005622,GO:0005623,GO:0005737,GO:0005739,GO:0005829,GO:0006104,GO:0006139,GO:0006163,GO:0006164,GO:0006195,GO:0006637,GO:0006725,GO:0006732,GO:0006753,GO:0006790,GO:0006793,GO:0006796,GO:0006807,GO:0007275,GO:0008150,GO:0008152,GO:0008893,GO:0009056,GO:0009058,GO:0009108,GO:0009117,GO:0009150,GO:0009152,GO:0009154,GO:0009165,GO:0009166,GO:…	ko:K17879	ko04146,map04146	NUDIX domain
Caz10g01170	blue	-	GO:0000226,GO:0000278,GO:0000280,GO:0003674,GO:0005488,GO:0005515,GO:0005575,GO:0005622,GO:0005623,GO:0005634,GO:0005654,GO:0005737,GO:0005819,GO:0005856,GO:0005874,GO:0006996,GO:0007010,GO:0007017,GO:0007049,GO:0007051,GO:0007052,GO:0007346,GO:0008017,GO:0008092,GO:0008150,GO:0009507,GO:0009524,GO:0009526,GO:0009536,GO:0009941,GO:0009987,GO:0010564,GO:0015630,GO:0015631,GO:0016043,GO:0022402,GO:…	ko:K16812	-	Cell cycle regulated microtubule associated protein
Caz12g24830	yellow	-	GO:0001101,GO:0005575,GO:0005911,GO:0006950,GO:0008150,GO:0009266,GO:0009408,GO:0009506,GO:0009628,GO:0009719,GO:0009725,GO:0009751,GO:0010033,GO:0010286,GO:0014070,GO:0030054,GO:0042221,GO:0042493,GO:0046677,GO:0050896,GO:0055044,GO:1901700	-	-	Gibberellin regulated protein
Caz11g22050	brown	-	-	-	-	lob domain-containing protein
Caz05g18740	brown	-	-	-	-	F-Box protein
Caz03g07250	turquoise	-	-	ko:K11975	-	E3 ubiquitin-protein ligase
Caz06g19780	turquoise	psaD	GO:0003674,GO:0005488,GO:0005515,GO:0005575,GO:0005622,GO:0005623,GO:0005737,GO:0009507,GO:0009526,GO:0009532,GO:0009534,GO:0009535,GO:0009536,GO:0009570,GO:0009579,GO:0009941,GO:0010287,GO:0016020,GO:0019904,GO:0031967,GO:0031975,GO:0031976,GO:0031984,GO:0034357,GO:0042651,GO:0043226,GO:0043227,GO:0043229,GO:0043231,GO:0044422,GO:0044424,GO:0044434,GO:0044435,GO:0044436,GO:0044444,GO:0044446,GO:…	ko:K02692	ko00195,ko01100,map00195,map01100	Photosystem I reaction center subunit II
Caz11g10470	turquoise	-	-	ko:K14640	-	Sodium-phosphate symporter which plays a fundamental housekeeping role in phosphate transport
Caz11g01860	yellow	-	GO:0000003,GO:0000280,GO:0000775,GO:0000819,GO:0005575,GO:0005622,GO:0005623,GO:0005634,GO:0005694,GO:0006996,GO:0007049,GO:0007059,GO:0007135,GO:0008150,GO:0009987,GO:0016043,GO:0022402,GO:0022414,GO:0043226,GO:0043227,GO:0043228,GO:0043229,GO:0043231,GO:0043232,GO:0044422,GO:0044424,GO:0044427,GO:0044446,GO:0044464,GO:0045132,GO:0045144,GO:0048285,GO:0051276,GO:0051321,GO:0061983,GO:0070192,GO:…	-	-	Shugoshin C terminus
Caz08g11080	turquoise	PHOT2	GO:0000166,GO:0003674,GO:0003676,GO:0003723,GO:0003729,GO:0003824,GO:0004672,GO:0004674,GO:0005488,GO:0005515,GO:0005575,GO:0005622,GO:0005623,GO:0005634,GO:0005737,GO:0005773,GO:0005794,GO:0005886,GO:0006464,GO:0006468,GO:0006793,GO:0006796,GO:0006807,GO:0006996,GO:0007154,GO:0007165,GO:0007623,GO:0008150,GO:0008152,GO:0009314,GO:0009416,GO:0009605,GO:0009606,GO:0009628,GO:0009637,GO:0009638,GO:…	ko:K20715	-	Phototropin-2
Caz09g18350	blue	-	-	ko:K07195	ko04910,map04910	Exocyst complex component EXO70A1-like
Caz01g25940	turquoise	NA	NA	NA	NA	NA
Caz02g12300	turquoise	-	GO:0003674,GO:0005488,GO:0005575,GO:0005622,GO:0005623,GO:0005737,GO:0006091,GO:0008150,GO:0008152,GO:0009314,GO:0009416,GO:0009507,GO:0009526,GO:0009532,GO:0009534,GO:0009535,GO:0009536,GO:0009570,GO:0009579,GO:0009628,GO:0009765,GO:0009768,GO:0009941,GO:0009987,GO:0010287,GO:0015979,GO:0016020,GO:0016168,GO:0019684,GO:0031409,GO:0031967,GO:0031975,GO:0031976,GO:0031984,GO:0034357,GO:0042651,GO:…	ko:K08912	ko00196,ko01100,map00196,map01100	The light-harvesting complex (LHC) functions as a light receptor, it captures and delivers excitation energy to photosystems with which it is closely associated
Caz01g23540	brown	-	GO:0000302,GO:0001101,GO:0003674,GO:0005215,GO:0005342,GO:0005575,GO:0005623,GO:0005886,GO:0006810,GO:0006811,GO:0006812,GO:0006820,GO:0006842,GO:0006855,GO:0006873,GO:0006875,GO:0006879,GO:0006950,GO:0006979,GO:0007154,GO:0008150,GO:0008324,GO:0008509,GO:0008514,GO:0009267,GO:0009605,GO:0009719,GO:0009723,GO:0009725,GO:0009737,GO:0009987,GO:0009991,GO:0010033,GO:0010035,GO:0010038,GO:0010039,GO:…	-	-	Belongs to the multi antimicrobial extrusion (MATE) (TC 2.A.66.1) family
Caz07g19750	grey	-	GO:0003674,GO:0003824,GO:0004364,GO:0005575,GO:0005622,GO:0005623,GO:0005737,GO:0006518,GO:0006575,GO:0006749,GO:0006790,GO:0006807,GO:0008150,GO:0008152,GO:0009056,GO:0009404,GO:0009407,GO:0009636,GO:0009987,GO:0016740,GO:0016765,GO:0019748,GO:0034641,GO:0042221,GO:0043603,GO:0044237,GO:0044248,GO:0044424,GO:0044464,GO:0050896,GO:0051186,GO:0071704,GO:0098754,GO:1901564	ko:K00799	ko00480,ko00980,ko00982,ko00983,ko01524,ko05200,ko05204,ko05225,ko05418,map00480,map00980,map00982,map00983,map01524,map05200,map05204,map05225,map05418	glutathione S-transferase
Caz10g20850	turquoise	-	-	ko:K13459	ko04626,map04626	Belongs to the disease resistance NB-LRR family
Caz12g26460	blue	-	GO:0003674,GO:0005215,GO:0005310,GO:0005342,GO:0005575,GO:0005622,GO:0005623,GO:0005737,GO:0005773,GO:0006810,GO:0006811,GO:0006820,GO:0006835,GO:0006873,GO:0006885,GO:0008150,GO:0008509,GO:0008514,GO:0009987,GO:0015075,GO:0015140,GO:0015318,GO:0015556,GO:0015711,GO:0015740,GO:0015743,GO:0015849,GO:0016020,GO:0016021,GO:0019725,GO:0022857,GO:0030003,GO:0030004,GO:0030641,GO:0031224,GO:0034220,GO:…	ko:K14445	-	Tonoplast dicarboxylate
Caz09g21320	blue	-	-	-	-	non-haem dioxygenase in morphine synthesis N-terminal
Caz08g12110	turquoise	-	GO:0003674,GO:0003824,GO:0003993,GO:0005575,GO:0005622,GO:0005623,GO:0005737,GO:0006091,GO:0006793,GO:0006796,GO:0006807,GO:0008150,GO:0008152,GO:0009507,GO:0009534,GO:0009535,GO:0009536,GO:0009579,GO:0009765,GO:0009987,GO:0010206,GO:0015979,GO:0016020,GO:0016311,GO:0016787,GO:0016788,GO:0016791,GO:0019538,GO:0019684,GO:0030091,GO:0031976,GO:0031977,GO:0031984,GO:0034357,GO:0042578,GO:0042651,GO:…	-	-	TPM domain
Caz04g04680	blue	-	-	-	-	Lipolytic acyl hydrolase (LAH)
Caz07g13290	green	ACO1	GO:0000302,GO:0001101,GO:0003674,GO:0003824,GO:0005488,GO:0005507,GO:0005575,GO:0005618,GO:0005622,GO:0005623,GO:0005737,GO:0005783,GO:0005794,GO:0005829,GO:0005886,GO:0005911,GO:0006950,GO:0006970,GO:0006979,GO:0008150,GO:0008152,GO:0009058,GO:0009506,GO:0009593,GO:0009605,GO:0009607,GO:0009620,GO:0009628,GO:0009651,GO:0009692,GO:0009693,GO:0009719,GO:0009720,GO:0009723,GO:0009725,GO:0009726,GO:…	ko:K05933	ko00270,ko01100,ko01110,map00270,map01100,map01110	Belongs to the iron ascorbate-dependent oxidoreductase family
Caz10g11860	blue	-	GO:0001101,GO:0006950,GO:0006952,GO:0008150,GO:0009605,GO:0009607,GO:0009620,GO:0009719,GO:0009725,GO:0009751,GO:0010033,GO:0014070,GO:0042221,GO:0042493,GO:0043207,GO:0046677,GO:0050832,GO:0050896,GO:0051704,GO:0051707,GO:0098542,GO:1901700	-	-	LURP-one-related
Caz12g23360	turquoise	-	GO:0005575,GO:0005622,GO:0005623,GO:0005737,GO:0009507,GO:0009526,GO:0009532,GO:0009536,GO:0009570,GO:0009941,GO:0031967,GO:0031975,GO:0043226,GO:0043227,GO:0043229,GO:0043231,GO:0044422,GO:0044424,GO:0044434,GO:0044435,GO:0044444,GO:0044446,GO:0044464	-	-	Haloacid dehalogenase-like hydrolase
Caz03g36860	turquoise	-	-	ko:K11294	ko05130,map05130	RNA recognition motif
Caz08g09960	blue	-	GO:0000325,GO:0001101,GO:0003674,GO:0005215,GO:0005575,GO:0005622,GO:0005623,GO:0005737,GO:0005773,GO:0005774,GO:0005886,GO:0006810,GO:0006811,GO:0006812,GO:0006813,GO:0006950,GO:0007275,GO:0008150,GO:0008324,GO:0009414,GO:0009415,GO:0009605,GO:0009606,GO:0009607,GO:0009624,GO:0009628,GO:0009629,GO:0009630,GO:0009705,GO:0009914,GO:0009926,GO:0009987,GO:0010035,GO:0010038,GO:0010043,GO:0010119,GO:…	-	-	Protein ZINC INDUCED FACILITATOR-LIKE
Caz01g11230	blue	-	-	ko:K19882	ko04310,map04310	Hydrolyzes acetyl esters in homogalacturonan regions of pectin. In type I primary cell wall, galacturonic acid residues of pectin can be acetylated at the O-2 and O-3 positions. Decreasing the degree of acetylation of pectin gels in vitro alters their physical properties
Caz04g02830	brown	-	-	-	-	-
Caz11g03300	turquoise	-	-	ko:K19613	ko04014,map04014	disease resistance
Caz11g07900	turquoise	CP12-1	GO:0003674,GO:0005488,GO:0005507,GO:0005515,GO:0005575,GO:0005622,GO:0005623,GO:0005737,GO:0005975,GO:0006109,GO:0006464,GO:0006807,GO:0006950,GO:0008150,GO:0008152,GO:0009058,GO:0009266,GO:0009314,GO:0009408,GO:0009409,GO:0009416,GO:0009507,GO:0009526,GO:0009532,GO:0009536,GO:0009570,GO:0009628,GO:0009743,GO:0009744,GO:0009889,GO:0009890,GO:0009892,GO:0009941,GO:0009987,GO:0010033,GO:0010109,GO:…	-	-	Calvin cycle protein
Caz10g00900	blue	-	-	ko:K12606	ko03018,map03018	Cell differentiation family, Rcd1-like
Caz07g13320	green	ACO1	GO:0000302,GO:0001101,GO:0003674,GO:0003824,GO:0005488,GO:0005507,GO:0005575,GO:0005618,GO:0005622,GO:0005623,GO:0005737,GO:0005783,GO:0005794,GO:0005829,GO:0005886,GO:0005911,GO:0006950,GO:0006970,GO:0006979,GO:0008150,GO:0008152,GO:0009058,GO:0009506,GO:0009593,GO:0009605,GO:0009607,GO:0009620,GO:0009628,GO:0009651,GO:0009692,GO:0009693,GO:0009719,GO:0009720,GO:0009723,GO:0009725,GO:0009726,GO:…	ko:K05933	ko00270,ko01100,ko01110,map00270,map01100,map01110	Belongs to the iron ascorbate-dependent oxidoreductase family
Caz09g08270	yellow	-	GO:0000003,GO:0000271,GO:0003006,GO:0003674,GO:0003824,GO:0005575,GO:0005576,GO:0005622,GO:0005623,GO:0005737,GO:0005975,GO:0005976,GO:0005982,GO:0006073,GO:0007275,GO:0008150,GO:0008152,GO:0008878,GO:0009058,GO:0009059,GO:0009250,GO:0009314,GO:0009416,GO:0009501,GO:0009507,GO:0009532,GO:0009536,GO:0009570,GO:0009628,GO:0009648,GO:0009791,GO:0009987,GO:0010228,GO:0016051,GO:0016740,GO:0016772,GO:…	ko:K00975	ko00500,ko00520,ko01100,ko01110,ko02026,map00500,map00520,map01100,map01110,map02026	This protein plays a role in synthesis of starch. It catalyzes the synthesis of the activated glycosyl donor, ADP- glucose from Glc-1-P and ATP
Caz03g40340	blue	-	GO:0003674,GO:0003824,GO:0005575,GO:0005622,GO:0005623,GO:0005737,GO:0005794,GO:0008194,GO:0012505,GO:0016740,GO:0016757,GO:0016758,GO:0035251,GO:0043226,GO:0043227,GO:0043229,GO:0043231,GO:0044424,GO:0044444,GO:0044464,GO:0046527,GO:0080043,GO:0080044	ko:K08237,ko:K21371,ko:K21374	-	Belongs to the UDP-glycosyltransferase family
Caz12g08270	yellow	-	GO:0003674,GO:0003676,GO:0003723,GO:0003729,GO:0003779,GO:0005488,GO:0005515,GO:0005575,GO:0005623,GO:0005886,GO:0006996,GO:0007010,GO:0007015,GO:0008092,GO:0008150,GO:0009987,GO:0016020,GO:0016043,GO:0022607,GO:0030029,GO:0030036,GO:0044085,GO:0044464,GO:0044877,GO:0051015,GO:0051017,GO:0061572,GO:0071840,GO:0071944,GO:0097159,GO:0097435,GO:1901363	ko:K09377	-	Zinc-binding domain present in Lin-11, Isl-1, Mec-3.
Caz03g13450	yellow	BGAL10	GO:0003674,GO:0003824,GO:0004553,GO:0004565,GO:0005575,GO:0005618,GO:0005622,GO:0005623,GO:0005737,GO:0005773,GO:0008150,GO:0009505,GO:0009628,GO:0015925,GO:0016787,GO:0016798,GO:0030312,GO:0043226,GO:0043227,GO:0043229,GO:0043231,GO:0044424,GO:0044444,GO:0044464,GO:0050896,GO:0071944,GO:0080167	-	-	Beta-galactosidase
Caz02g30090	blue	-	GO:0003674,GO:0003700,GO:0005575,GO:0005622,GO:0005623,GO:0005634,GO:0006355,GO:0007275,GO:0008150,GO:0009719,GO:0009725,GO:0009733,GO:0009786,GO:0009889,GO:0009987,GO:0010033,GO:0010468,GO:0010556,GO:0017145,GO:0019219,GO:0019222,GO:0022622,GO:0031323,GO:0031326,GO:0032501,GO:0032502,GO:0042221,GO:0043226,GO:0043227,GO:0043229,GO:0043231,GO:0044424,GO:0044464,GO:0045770,GO:0048103,GO:0048364,GO:…	-	-	No apical meristem (NAM) protein
Caz02g32070	yellow	-	GO:0005575,GO:0005576,GO:0008150,GO:0009605,GO:0009607,GO:0009624,GO:0043207,GO:0050896,GO:0051704,GO:0051707	ko:K01728	ko00040,ko02024,map00040,map02024	Amb_all
Caz06g06310	yellow	-	-	ko:K01188,ko:K05349	ko00460,ko00500,ko00940,ko01100,ko01110,map00460,map00500,map00940,map01100,map01110	Glycosyl hydrolase family 3 N terminal domain
Caz03g10770	brown	-	GO:0000003,GO:0001704,GO:0001706,GO:0003006,GO:0005575,GO:0005618,GO:0005623,GO:0005886,GO:0006810,GO:0006833,GO:0006950,GO:0007275,GO:0007369,GO:0007389,GO:0007492,GO:0008104,GO:0008150,GO:0009505,GO:0009531,GO:0009611,GO:0009653,GO:0009790,GO:0009791,GO:0009793,GO:0009798,GO:0009888,GO:0009987,GO:0010154,GO:0010453,GO:0010470,GO:0016020,GO:0022414,GO:0022603,GO:0030104,GO:0030154,GO:0030312,GO:…	-	-	Leucine rich repeat N-terminal domain
Caz02g06330	turquoise	PSBO	GO:0005575,GO:0005622,GO:0005623,GO:0005737,GO:0009507,GO:0009534,GO:0009535,GO:0009536,GO:0009579,GO:0016020,GO:0031976,GO:0031984,GO:0034357,GO:0042651,GO:0043226,GO:0043227,GO:0043229,GO:0043231,GO:0044422,GO:0044424,GO:0044434,GO:0044435,GO:0044436,GO:0044444,GO:0044446,GO:0044464,GO:0055035	ko:K02716	ko00195,ko01100,map00195,map01100	Oxygen-evolving enhancer protein 1
Caz08g14650	turquoise	-	-	-	-	Protein of unknown function, DUF538
Caz02g24850	blue	-	-	-	-	-
Caz01g37150	turquoise	-	GO:0000413,GO:0003674,GO:0003755,GO:0003824,GO:0005488,GO:0005527,GO:0005528,GO:0005575,GO:0005622,GO:0005623,GO:0005737,GO:0006457,GO:0006464,GO:0006807,GO:0008144,GO:0008150,GO:0008152,GO:0009507,GO:0009536,GO:0009579,GO:0009987,GO:0016853,GO:0016859,GO:0018193,GO:0018208,GO:0019538,GO:0031977,GO:0036211,GO:0043170,GO:0043226,GO:0043227,GO:0043229,GO:0043231,GO:0043412,GO:0044237,GO:0044238,GO:…	ko:K01802	-	FKBP-type peptidyl-prolyl cis-trans isomerase
Caz02g15640	yellow	-	-	-	-	-
Caz05g03210	brown	-	-	-	-	Dehydration-responsive protein RD22
Caz04g01350	yellow	EXPA11	GO:0005575,GO:0005618,GO:0005623,GO:0016020,GO:0030312,GO:0044464,GO:0071944	-	-	Rare lipoprotein A (RlpA)-like double-psi beta-barrel
Caz01g15090	blue	-	-	-	-	belongs to the large pherophorin-family, a family of glycoproteins with a central hydroxyproline-rich (HR) domain
Caz01g28980	turquoise	-	-	ko:K03676	-	Glutaredoxin
Caz10g19470	green	-	GO:0001871,GO:0003674,GO:0003824,GO:0004553,GO:0005488,GO:0005575,GO:0005623,GO:0005886,GO:0016020,GO:0016787,GO:0016798,GO:0030246,GO:0030247,GO:0031224,GO:0031225,GO:0031226,GO:0044425,GO:0044459,GO:0044464,GO:0046658,GO:0071944	-	-	Belongs to the glycosyl hydrolase 17 family
Caz07g01450	brown	-	GO:0003674,GO:0005215,GO:0005575,GO:0005623,GO:0005886,GO:0006810,GO:0008150,GO:0016020,GO:0022857,GO:0044464,GO:0051179,GO:0051234,GO:0055085,GO:0071944	-	-	EamA-like transporter family
Caz03g28460	brown	-	GO:0000813,GO:0005575,GO:0005622,GO:0005623,GO:0005737,GO:0005768,GO:0010008,GO:0012505,GO:0016020,GO:0031090,GO:0031410,GO:0031982,GO:0032991,GO:0036452,GO:0043226,GO:0043227,GO:0043229,GO:0044422,GO:0044424,GO:0044425,GO:0044433,GO:0044440,GO:0044444,GO:0044446,GO:0044464,GO:0097708,GO:0098588,GO:0098796,GO:0098805	ko:K12183	ko04144,map04144	UEV domain
Caz09g04070	brown	-	GO:0005575,GO:0005622,GO:0005623,GO:0005634,GO:0006355,GO:0007275,GO:0008150,GO:0009889,GO:0009890,GO:0009892,GO:0010468,GO:0010556,GO:0010558,GO:0010605,GO:0010629,GO:0019219,GO:0019222,GO:0031323,GO:0031324,GO:0031326,GO:0031327,GO:0032501,GO:0032502,GO:0043226,GO:0043227,GO:0043229,GO:0043231,GO:0044424,GO:0044464,GO:0045892,GO:0045934,GO:0048366,GO:0048367,GO:0048519,GO:0048523,GO:0048731,GO:…	-	-	transcription, DNA-templated
Caz08g23970	turquoise	-	GO:0003674,GO:0003824,GO:0003993,GO:0005488,GO:0005506,GO:0005575,GO:0005576,GO:0005615,GO:0005618,GO:0005622,GO:0005623,GO:0005737,GO:0005829,GO:0005911,GO:0006793,GO:0006796,GO:0006950,GO:0007154,GO:0008150,GO:0008152,GO:0008199,GO:0008270,GO:0009267,GO:0009505,GO:0009506,GO:0009605,GO:0009987,GO:0009991,GO:0016036,GO:0016311,GO:0016787,GO:0016788,GO:0016791,GO:0030054,GO:0030145,GO:0030312,GO:…	ko:K22390	-	Purple acid phosphatase
Caz11g09630	turquoise	-	-	-	-	PAP_fibrillin
Caz04g13170	green	NA	NA	NA	NA	NA
Caz09g02570	turquoise	-	GO:0005575,GO:0005623,GO:0005886,GO:0006950,GO:0006952,GO:0007154,GO:0007165,GO:0008150,GO:0009987,GO:0016020,GO:0023052,GO:0044464,GO:0050789,GO:0050794,GO:0050896,GO:0051716,GO:0065007,GO:0071944	ko:K08596,ko:K13459	ko04626,map04626	Belongs to the disease resistance NB-LRR family
Caz03g28700	brown	-	GO:0005575,GO:0005622,GO:0005623,GO:0005634,GO:0006355,GO:0007275,GO:0008150,GO:0009653,GO:0009791,GO:0009889,GO:0009891,GO:0009893,GO:0010015,GO:0010101,GO:0010102,GO:0010311,GO:0010468,GO:0010556,GO:0010557,GO:0010604,GO:0010628,GO:0019219,GO:0019222,GO:0022622,GO:0031323,GO:0031325,GO:0031326,GO:0031328,GO:0032501,GO:0032502,GO:0043226,GO:0043227,GO:0043229,GO:0043231,GO:0044424,GO:0044464,GO:…	ko:K13944	-	Lateral organ boundaries (LOB) domain
Caz03g02450	turquoise	-	GO:0005575,GO:0005622,GO:0005623,GO:0005737,GO:0008150,GO:0009507,GO:0009532,GO:0009534,GO:0009535,GO:0009536,GO:0009570,GO:0009579,GO:0009719,GO:0009725,GO:0009735,GO:0010033,GO:0010287,GO:0016020,GO:0031976,GO:0031984,GO:0034357,GO:0042221,GO:0042651,GO:0043226,GO:0043227,GO:0043229,GO:0043231,GO:0044422,GO:0044424,GO:0044434,GO:0044435,GO:0044436,GO:0044444,GO:0044446,GO:0044464,GO:0050896,GO:…	ko:K02695	ko00195,ko01100,map00195,map01100	Photosystem I reaction centre subunit VI
Caz11g02880	yellow	-	-	ko:K13356	ko00073,ko04146,ko04212,map00073,map04146,map04212	Catalyzes the reduction of fatty acyl-CoA to fatty alcohols
Caz12g27140	yellow	-	-	ko:K01381	ko04138,map04138	Belongs to the peptidase A1 family
Caz08g11950	blue	-	-	-	-	Fantastic Four meristem regulator
Caz01g22040	turquoise	-	GO:0003674,GO:0005488,GO:0005515,GO:0005575,GO:0005622,GO:0005623,GO:0005737,GO:0006091,GO:0008150,GO:0008152,GO:0009314,GO:0009416,GO:0009503,GO:0009507,GO:0009517,GO:0009521,GO:0009523,GO:0009526,GO:0009532,GO:0009534,GO:0009535,GO:0009536,GO:0009570,GO:0009579,GO:0009628,GO:0009637,GO:0009639,GO:0009765,GO:0009768,GO:0009783,GO:0009941,GO:0009987,GO:0010114,GO:0010196,GO:0010207,GO:0010218,GO:…	ko:K08916	ko00196,ko01100,map00196,map01100	The light-harvesting complex (LHC) functions as a light receptor, it captures and delivers excitation energy to photosystems with which it is closely associated
Caz11g01330	yellow	-	-	-	-	Fasciclin-like arabinogalactan protein
Caz06g24100	brown	-	-	-	-	Transcription factor bHLH118-like
Caz09g08550	turquoise	-	-	-	-	Domain of unknown function (DUF1995)
Caz08g10870	blue	-	-	ko:K03006	ko00230,ko00240,ko01100,ko03020,ko05016,ko05168,ko05169,map00230,map00240,map01100,map03020,map05016,map05168,map05169	extensin
Caz12g03600	yellow	NA	NA	NA	NA	NA
Caz07g01860	brown	-	-	-	-	Belongs to the protein kinase superfamily. Ser Thr protein kinase family
Caz03g28850	green	-	-	ko:K14516	ko04016,ko04075,map04016,map04075	Transcription factor
Caz11g02290	yellow	-	-	-	-	Belongs to the 'GDSL' lipolytic enzyme family
Caz03g18800	blue	-	GO:0003674,GO:0003824,GO:0006629,GO:0006720,GO:0008150,GO:0008152,GO:0008299,GO:0008610,GO:0009058,GO:0009987,GO:0010333,GO:0010334,GO:0016829,GO:0016835,GO:0016838,GO:0042214,GO:0044237,GO:0044238,GO:0044249,GO:0044255,GO:0046246,GO:0051761,GO:0051762,GO:0071704,GO:1901576	ko:K14173	ko00909,ko01110,map00909,map01110	Alpha-farnesene synthase-like
Caz08g09570	blue	-	-	-	-	Methyltransferase domain
Caz01g13250	brown	SOC1	GO:0000003,GO:0000060,GO:0001101,GO:0003006,GO:0003674,GO:0003700,GO:0005488,GO:0005515,GO:0005575,GO:0005622,GO:0005623,GO:0005634,GO:0005737,GO:0006355,GO:0006606,GO:0006810,GO:0006886,GO:0006913,GO:0006950,GO:0007275,GO:0008104,GO:0008134,GO:0008150,GO:0009266,GO:0009409,GO:0009628,GO:0009719,GO:0009725,GO:0009739,GO:0009791,GO:0009888,GO:0009889,GO:0009891,GO:0009893,GO:0009908,GO:0009909,GO:…	ko:K09260	ko04013,ko04022,ko04371,ko05418,map04013,map04022,map04371,map05418	MADS-box protein SOC1-like
Caz06g04300	brown	-	GO:0005575,GO:0016020	ko:K13411	ko04013,ko04624,map04013,map04624	Respiratory burst NADPH oxidase
Caz07g21770	blue	-	GO:0002376,GO:0003674,GO:0003824,GO:0004672,GO:0005575,GO:0005623,GO:0005886,GO:0005911,GO:0006464,GO:0006468,GO:0006793,GO:0006796,GO:0006807,GO:0006950,GO:0006952,GO:0006955,GO:0008150,GO:0008152,GO:0009506,GO:0009605,GO:0009607,GO:0009620,GO:0009814,GO:0009817,GO:0009987,GO:0016020,GO:0016301,GO:0016310,GO:0016740,GO:0016772,GO:0016773,GO:0019538,GO:0030054,GO:0036211,GO:0043170,GO:0043207,GO:…	-	-	kinase THESEUS 1
Caz05g06190	green	-	GO:0001666,GO:0006950,GO:0008150,GO:0009628,GO:0009987,GO:0033554,GO:0036293,GO:0036294,GO:0042221,GO:0050896,GO:0051716,GO:0070482,GO:0070887,GO:0071453,GO:0071456	ko:K00430	ko00940,ko01100,ko01110,map00940,map01100,map01110	Belongs to the peroxidase family. Classical plant (class III) peroxidase subfamily
Caz03g14310	green	-	GO:0000981,GO:0000988,GO:0000989,GO:0001067,GO:0001076,GO:0001101,GO:0001134,GO:0001135,GO:0003674,GO:0003676,GO:0003677,GO:0003700,GO:0005488,GO:0005575,GO:0005622,GO:0005623,GO:0005634,GO:0006355,GO:0006357,GO:0006950,GO:0008150,GO:0009414,GO:0009415,GO:0009628,GO:0009719,GO:0009725,GO:0009737,GO:0009832,GO:0009834,GO:0009889,GO:0009987,GO:0010033,GO:0010035,GO:0010468,GO:0010556,GO:0019219,GO:…	ko:K09422	-	Transcriptional activator Myb-like
Caz08g15200	turquoise	PIF3	GO:0000976,GO:0001067,GO:0001101,GO:0003674,GO:0003676,GO:0003677,GO:0003690,GO:0003700,GO:0005488,GO:0005515,GO:0005575,GO:0005622,GO:0005623,GO:0005634,GO:0006355,GO:0007154,GO:0007165,GO:0007275,GO:0008150,GO:0009314,GO:0009416,GO:0009628,GO:0009639,GO:0009640,GO:0009704,GO:0009719,GO:0009725,GO:0009739,GO:0009740,GO:0009755,GO:0009791,GO:0009889,GO:0009893,GO:0009987,GO:0010017,GO:0010033,GO:…	ko:K12126	ko04075,ko04712,map04075,map04712	Transcription factor
Caz06g18040	brown	-	GO:0000041,GO:0003674,GO:0005215,GO:0005575,GO:0005623,GO:0005886,GO:0006810,GO:0006811,GO:0006812,GO:0006855,GO:0008150,GO:0009987,GO:0010033,GO:0010035,GO:0010037,GO:0010119,GO:0015238,GO:0015691,GO:0015893,GO:0016020,GO:0022857,GO:0030001,GO:0035690,GO:0042221,GO:0042493,GO:0044464,GO:0050789,GO:0050794,GO:0050896,GO:0051179,GO:0051234,GO:0051235,GO:0051238,GO:0051716,GO:0055085,GO:0065007,GO:…	ko:K03327	-	Belongs to the multi antimicrobial extrusion (MATE) (TC 2.A.66.1) family
Caz09g01410	turquoise	-	GO:0005575,GO:0005623,GO:0005886,GO:0006950,GO:0006952,GO:0007154,GO:0007165,GO:0008150,GO:0009987,GO:0016020,GO:0023052,GO:0044464,GO:0050789,GO:0050794,GO:0050896,GO:0051716,GO:0065007,GO:0071944	ko:K13459,ko:K13460,ko:K20599	ko04016,ko04626,map04016,map04626	resistance protein
Caz00g00220	brown	-	-	-	-	Belongs to the disease resistance NB-LRR family
Caz03g07790	yellow	-	-	-	-	Possibly involved in carbohydrate binding
Caz07g24660	blue	-	-	-	-	Oleosin
Caz07g00210	turquoise	-	-	-	-	defensin-like protein
Caz01g02590	turquoise	-	-	-	-	Phosphoglycerate mutase family
Caz04g11850	green	-	GO:0003674,GO:0003824,GO:0004601,GO:0005575,GO:0005618,GO:0005622,GO:0005623,GO:0005737,GO:0005773,GO:0005911,GO:0008150,GO:0008152,GO:0009505,GO:0009506,GO:0009636,GO:0009664,GO:0009987,GO:0016020,GO:0016043,GO:0016209,GO:0016491,GO:0016684,GO:0030054,GO:0030312,GO:0042221,GO:0043226,GO:0043227,GO:0043229,GO:0043231,GO:0044424,GO:0044444,GO:0044464,GO:0045229,GO:0050896,GO:0051716,GO:0055044,GO:…	ko:K00430	ko00940,ko01100,ko01110,map00940,map01100,map01110	Belongs to the peroxidase family. Classical plant (class III) peroxidase subfamily
Caz05g17120	brown	-	-	-	-	-
Caz03g34950	green	-	-	ko:K14516	ko04016,ko04075,map04016,map04075	DNA-binding domain in plant proteins such as APETALA2 and EREBPs
Caz02g08740	green	-	GO:0003674,GO:0003824,GO:0005575,GO:0005622,GO:0005623,GO:0005737,GO:0005777,GO:0005911,GO:0006629,GO:0006644,GO:0006714,GO:0006720,GO:0006721,GO:0006793,GO:0006796,GO:0006950,GO:0008150,GO:0008152,GO:0008299,GO:0008610,GO:0009058,GO:0009506,GO:0009605,GO:0009607,GO:0009611,GO:0009975,GO:0009987,GO:0010333,GO:0010334,GO:0016106,GO:0016114,GO:0016829,GO:0016835,GO:0016838,GO:0019637,GO:0030054,GO:…	ko:K14184,ko:K15795,ko:K15799,ko:K15803	ko00909,ko01100,ko01110,map00909,map01100,map01110	synthase
Caz12g00730	yellow	-	-	-	-	Lateral organ boundaries (LOB) domain
Caz05g03750	green	-	GO:0005575,GO:0005622,GO:0005623,GO:0005737,GO:0005783,GO:0005789,GO:0008150,GO:0008152,GO:0009058,GO:0009719,GO:0009725,GO:0009733,GO:0010033,GO:0012505,GO:0016020,GO:0019748,GO:0031090,GO:0031984,GO:0042175,GO:0042221,GO:0043226,GO:0043227,GO:0043229,GO:0043231,GO:0044422,GO:0044424,GO:0044425,GO:0044432,GO:0044444,GO:0044446,GO:0044464,GO:0044550,GO:0050896,GO:0098827	ko:K20562	-	Belongs to the cytochrome P450 family
Caz02g22260	turquoise	-	GO:0003674,GO:0003676,GO:0003723,GO:0003727,GO:0003824,GO:0005488,GO:0005515,GO:0005575,GO:0005576,GO:0005622,GO:0005623,GO:0005737,GO:0006091,GO:0006950,GO:0006952,GO:0008150,GO:0008152,GO:0008187,GO:0008266,GO:0009055,GO:0009507,GO:0009526,GO:0009532,GO:0009534,GO:0009535,GO:0009536,GO:0009570,GO:0009579,GO:0009605,GO:0009607,GO:0009617,GO:0009767,GO:0009941,GO:0009987,GO:0015979,GO:0016020,GO:…	ko:K02641	ko00195,ko01100,map00195,map01100	ferredoxin--NADP reductase, leaf-type isozyme, chloroplastic
Caz08g08900	green	-	-	ko:K05391	ko04626,map04626	Cyclic nucleotide-gated ion channel 1-like
Caz02g21570	blue	-	GO:0002376,GO:0003674,GO:0003824,GO:0004672,GO:0005575,GO:0005623,GO:0005886,GO:0005911,GO:0006464,GO:0006468,GO:0006793,GO:0006796,GO:0006807,GO:0006950,GO:0006952,GO:0006955,GO:0008150,GO:0008152,GO:0009506,GO:0009605,GO:0009607,GO:0009620,GO:0009814,GO:0009817,GO:0009987,GO:0016020,GO:0016301,GO:0016310,GO:0016740,GO:0016772,GO:0016773,GO:0019538,GO:0030054,GO:0036211,GO:0043170,GO:0043207,GO:…	ko:K04733	ko04010,ko04064,ko04620,ko04621,ko04624,ko04722,ko05133,ko05140,ko05142,ko05145,ko05152,ko05162,ko05164,map04010,map04064,map04620,map04621,map04624,map04722,map05133,map05140,map05142,map05145,map05152,map05162,map05164	protein serine/threonine kinase activity
Caz04g07370	green	-	-	-	-	helix loop helix domain
Caz06g12380	brown	-	-	-	-	non-haem dioxygenase in morphine synthesis N-terminal
Caz10g22290	turquoise	-	GO:0003674,GO:0003676,GO:0003677,GO:0003824,GO:0004497,GO:0005488,GO:0005575,GO:0005622,GO:0005623,GO:0005737,GO:0006725,GO:0006778,GO:0006779,GO:0006807,GO:0006996,GO:0008150,GO:0008152,GO:0009058,GO:0009507,GO:0009526,GO:0009528,GO:0009534,GO:0009535,GO:0009536,GO:0009579,GO:0009657,GO:0009658,GO:0009706,GO:0009941,GO:0009987,GO:0015994,GO:0015995,GO:0016020,GO:0016043,GO:0016491,GO:0016705,GO:…	ko:K04035	ko00860,ko01100,ko01110,map00860,map01100,map01110	Rubrerythrin
Caz06g22080	blue	-	GO:0003674,GO:0003700,GO:0006355,GO:0008150,GO:0009889,GO:0010468,GO:0010556,GO:0019219,GO:0019222,GO:0031323,GO:0031326,GO:0050789,GO:0050794,GO:0051171,GO:0051252,GO:0060255,GO:0065007,GO:0080090,GO:0140110,GO:1903506,GO:2000112,GO:2001141	-	-	Myb-like DNA-binding domain
Caz02g14750	turquoise	-	GO:0003674,GO:0003824,GO:0004620,GO:0005575,GO:0005622,GO:0005623,GO:0005737,GO:0006629,GO:0006638,GO:0006639,GO:0008150,GO:0008152,GO:0008970,GO:0009056,GO:0009987,GO:0010029,GO:0010187,GO:0010876,GO:0016042,GO:0016298,GO:0016787,GO:0016788,GO:0019915,GO:0033036,GO:0044237,GO:0044238,GO:0044242,GO:0044248,GO:0044255,GO:0044424,GO:0044464,GO:0046339,GO:0046340,GO:0046461,GO:0046462,GO:0046464,GO:…	-	-	Triacylglycerol lipase
Caz01g32350	brown	-	-	ko:K09286,ko:K14517	ko04075,map04075	ethylene-responsive transcription factor
Caz04g05840	brown	-	-	-	-	ARM-repeat Tetratricopeptide repeat (TPR)-like protein
Caz03g35150	turquoise	-	-	-	-	Leucine Rich Repeat
Caz06g20430	yellow	-	GO:0003674,GO:0005215,GO:0005338,GO:0005464,GO:0005575,GO:0005622,GO:0005623,GO:0005737,GO:0005783,GO:0005794,GO:0006810,GO:0006811,GO:0006820,GO:0008150,GO:0008509,GO:0008514,GO:0012505,GO:0015075,GO:0015165,GO:0015291,GO:0015297,GO:0015711,GO:0015780,GO:0015790,GO:0015931,GO:0015932,GO:0022804,GO:0022857,GO:0034220,GO:0043226,GO:0043227,GO:0043229,GO:0043231,GO:0044424,GO:0044444,GO:0044464,GO:…	ko:K15285	-	membrane protein At1g06890-like
Caz07g17850	turquoise	-	GO:0005575,GO:0005622,GO:0005623,GO:0005634,GO:0006139,GO:0006351,GO:0006725,GO:0006807,GO:0008150,GO:0008152,GO:0009058,GO:0009059,GO:0009299,GO:0009314,GO:0009416,GO:0009628,GO:0009653,GO:0009987,GO:0010467,GO:0016070,GO:0016071,GO:0018130,GO:0019438,GO:0032502,GO:0032774,GO:0034641,GO:0034645,GO:0034654,GO:0043170,GO:0043226,GO:0043227,GO:0043229,GO:0043231,GO:0044237,GO:0044238,GO:0044249,GO:…	-	-	Protein of unknown function (DUF640)
Caz08g07870	blue	-	GO:0003674,GO:0003824,GO:0005575,GO:0005622,GO:0005623,GO:0005737,GO:0005783,GO:0006793,GO:0006796,GO:0008150,GO:0008152,GO:0008374,GO:0009058,GO:0009059,GO:0009987,GO:0010143,GO:0012505,GO:0016020,GO:0016311,GO:0016740,GO:0016746,GO:0016747,GO:0016787,GO:0016788,GO:0016791,GO:0042578,GO:0043170,GO:0043226,GO:0043227,GO:0043229,GO:0043231,GO:0044237,GO:0044424,GO:0044444,GO:0044464,GO:0071704,GO:…	ko:K13508	ko00561,ko00564,ko01100,ko01110,map00561,map00564,map01100,map01110	Phosphate acyltransferases
Caz08g15140	blue	-	-	-	-	Encoded by
Caz08g22200	green	-	-	-	-	-
Caz01g29620	blue	-	-	-	-	-
Caz07g15000	turquoise	-	-	ko:K04733	ko04010,ko04064,ko04620,ko04621,ko04624,ko04722,ko05133,ko05140,ko05142,ko05145,ko05152,ko05162,ko05164,map04010,map04064,map04620,map04621,map04624,map04722,map05133,map05140,map05142,map05145,map05152,map05162,map05164	divergent subfamily of APPLE domains
Caz03g24160	turquoise	-	-	-	-	Transcription factor DIVARICATA-like
Caz08g19390	yellow	-	-	-	-	-
Caz04g25450	blue	-	GO:0005575,GO:0005622,GO:0005623,GO:0005737,GO:0005768,GO:0005794,GO:0005802,GO:0012505,GO:0031410,GO:0031982,GO:0031984,GO:0043226,GO:0043227,GO:0043229,GO:0043231,GO:0044422,GO:0044424,GO:0044431,GO:0044444,GO:0044446,GO:0044464,GO:0097708,GO:0098791	-	-	leucine-rich repeat receptor-like serine threonine-protein kinase At2g14440
Caz12g05810	turquoise	-	-	ko:K14638	-	POT family
Caz07g15300	blue	-	GO:0000981,GO:0000988,GO:0000989,GO:0001067,GO:0001076,GO:0001134,GO:0001135,GO:0003674,GO:0003676,GO:0003677,GO:0003700,GO:0005488,GO:0005575,GO:0005622,GO:0005623,GO:0005634,GO:0006355,GO:0006357,GO:0006950,GO:0008150,GO:0009266,GO:0009409,GO:0009628,GO:0009889,GO:0009891,GO:0009893,GO:0009987,GO:0010468,GO:0010556,GO:0010557,GO:0010604,GO:0010628,GO:0019219,GO:0019222,GO:0030154,GO:0031323,GO:…	ko:K09422	-	Myb-like DNA-binding domain
Caz01g07450	green	-	-	-	-	Belongs to the expansin family
Caz02g31180	brown	-	-	ko:K00128	ko00010,ko00053,ko00071,ko00280,ko00310,ko00330,ko00340,ko00380,ko00410,ko00561,ko00620,ko00625,ko00903,ko00981,ko01100,ko01110,ko01120,ko01130,map00010,map00053,map00071,map00280,map00310,map00330,map00340,map00380,map00410,map00561,map00620,map00625,map00903,map00981,map01100,map01110,map01120,map01130	Aldehyde dehydrogenase family 2 member B7, mitochondrial-like
Caz08g23040	brown	-	GO:0000003,GO:0000322,GO:0000325,GO:0000326,GO:0003006,GO:0005575,GO:0005622,GO:0005623,GO:0005737,GO:0005773,GO:0007275,GO:0008150,GO:0009791,GO:0010154,GO:0022414,GO:0032501,GO:0032502,GO:0043226,GO:0043227,GO:0043229,GO:0043231,GO:0044424,GO:0044444,GO:0044464,GO:0048316,GO:0048608,GO:0048731,GO:0048856,GO:0061458	-	-	BURP domain
Caz07g15050	turquoise	-	-	-	-	TMV resistance protein N-like
Caz09g15480	blue	-	-	ko:K03453	-	sodium metabolite cotransporter
Caz12g07390	brown	-	-	-	-	EF-hand domain
Caz05g21600	yellow	-	-	-	-	LRR receptor-like serine threonine-protein kinase
Caz06g20050	brown	-	-	-	-	Plant lipid transfer protein / seed storage protein / trypsin-alpha amylase inhibitor domain family
Caz09g15560	turquoise	FBP	GO:0003674,GO:0003824,GO:0005575,GO:0005576,GO:0005622,GO:0005623,GO:0005737,GO:0005829,GO:0005975,GO:0005984,GO:0005985,GO:0005986,GO:0005996,GO:0006000,GO:0006002,GO:0006006,GO:0006091,GO:0006094,GO:0006793,GO:0006796,GO:0006950,GO:0008150,GO:0008152,GO:0009058,GO:0009266,GO:0009311,GO:0009312,GO:0009409,GO:0009507,GO:0009526,GO:0009532,GO:0009536,GO:0009570,GO:0009628,GO:0009719,GO:0009725,GO:…	ko:K03841	ko00010,ko00030,ko00051,ko00680,ko00710,ko01100,ko01110,ko01120,ko01130,ko01200,ko04152,ko04910,map00010,map00030,map00051,map00680,map00710,map01100,map01110,map01120,map01130,map01200,map04152,map04910	Belongs to the FBPase class 1 family
Caz06g12950	green	LOX4	GO:0005575,GO:0005622,GO:0005623,GO:0005737,GO:0044424,GO:0044464	ko:K00454,ko:K15718	ko00591,ko00592,ko01100,ko01110,map00591,map00592,map01100,map01110	may be involved in a number of diverse aspects of plant physiology including growth and development, pest resistance, and senescence or responses to wounding
Caz12g09010	turquoise	-	GO:0003674,GO:0005215,GO:0005337,GO:0005345,GO:0005575,GO:0005623,GO:0005886,GO:0005887,GO:0006810,GO:0006863,GO:0008150,GO:0009914,GO:0010184,GO:0010817,GO:0015205,GO:0015211,GO:0015851,GO:0015858,GO:0015860,GO:0015931,GO:0015932,GO:0016020,GO:0016021,GO:0022857,GO:0031224,GO:0031226,GO:0044425,GO:0044459,GO:0044464,GO:0051179,GO:0051234,GO:0055085,GO:0065007,GO:0065008,GO:0071702,GO:0071705,GO:…	-	-	purine permease
Caz01g06720	green	-	GO:0003674,GO:0003824,GO:0004497,GO:0005575,GO:0008150,GO:0008152,GO:0009058,GO:0016020,GO:0016491,GO:0016705,GO:0016709,GO:0019748,GO:0044550,GO:0055114	ko:K00512,ko:K07418,ko:K15472	ko00140,ko00590,ko00591,ko00909,ko01100,ko01110,ko04212,ko04726,ko04750,ko04913,ko04917,ko04927,ko04934,map00140,map00590,map00591,map00909,map01100,map01110,map04212,map04726,map04750,map04913,map04917,map04927,map04934	Belongs to the cytochrome P450 family
Caz01g07160	blue	-	-	-	-	Ankyrin repeats (3 copies)
Caz12g21580	green	-	GO:0003674,GO:0003824,GO:0004497,GO:0005575,GO:0008150,GO:0008152,GO:0009058,GO:0016020,GO:0016491,GO:0016705,GO:0016709,GO:0019748,GO:0044550,GO:0055114	ko:K00512,ko:K07418,ko:K15472	ko00140,ko00590,ko00591,ko00909,ko01100,ko01110,ko04212,ko04726,ko04750,ko04913,ko04917,ko04927,ko04934,map00140,map00590,map00591,map00909,map01100,map01110,map04212,map04726,map04750,map04913,map04917,map04927,map04934	Belongs to the cytochrome P450 family
Caz12g05250	green	-	GO:0003674,GO:0003824,GO:0004838,GO:0005575,GO:0005622,GO:0005623,GO:0005737,GO:0005829,GO:0006082,GO:0006520,GO:0006570,GO:0006572,GO:0006725,GO:0006766,GO:0006775,GO:0006807,GO:0008150,GO:0008152,GO:0008483,GO:0009056,GO:0009058,GO:0009063,GO:0009072,GO:0009074,GO:0009110,GO:0009987,GO:0010189,GO:0016054,GO:0016740,GO:0016769,GO:0018130,GO:0019439,GO:0019752,GO:0042360,GO:0042362,GO:0043436,GO:…	ko:K00815	ko00130,ko00270,ko00350,ko00360,ko00400,ko00401,ko00950,ko00960,ko01100,ko01110,ko01130,ko01230,map00130,map00270,map00350,map00360,map00400,map00401,map00950,map00960,map01100,map01110,map01130,map01230	Aminotransferase class I and II
Caz12g21920	turquoise	-	-	-	-	Protein of unknown function (DUF1635)
Caz11g20820	green	-	GO:0003674,GO:0003824,GO:0004842,GO:0006464,GO:0006508,GO:0006511,GO:0006807,GO:0006950,GO:0006970,GO:0008150,GO:0008152,GO:0009056,GO:0009057,GO:0009628,GO:0009651,GO:0009787,GO:0009789,GO:0009966,GO:0009967,GO:0009987,GO:0010498,GO:0010646,GO:0010647,GO:0016567,GO:0016740,GO:0019538,GO:0019787,GO:0019941,GO:0023051,GO:0023056,GO:0030163,GO:0032446,GO:0036211,GO:0043161,GO:0043170,GO:0043412,GO:…	ko:K16282	-	E3 ubiquitin-protein ligase
Caz03g07130	brown	-	-	-	-	Gibberellin regulated protein
Caz03g40970	turquoise	NA	NA	NA	NA	NA
Caz06g05660	brown	-	-	ko:K14431	ko04075,map04075	Seed dormancy control
Caz10g21160	green	-	-	ko:K13459	ko04626,map04626	Belongs to the disease resistance NB-LRR family
Caz02g00580	turquoise	HCF136	GO:0005575,GO:0005622,GO:0005623,GO:0005737,GO:0006996,GO:0008150,GO:0009507,GO:0009526,GO:0009532,GO:0009533,GO:0009534,GO:0009535,GO:0009536,GO:0009570,GO:0009579,GO:0009657,GO:0009719,GO:0009725,GO:0009735,GO:0009941,GO:0009987,GO:0010033,GO:0010035,GO:0010038,GO:0016020,GO:0016043,GO:0031967,GO:0031975,GO:0031976,GO:0031977,GO:0031984,GO:0034357,GO:0042221,GO:0042651,GO:0043226,GO:0043227,GO:…	-	-	Photosystem II stability assembly factor
Caz04g11290	turquoise	-	-	-	-	Protein of unknown function (DUF1475)
Caz02g30040	yellow	-	GO:0000003,GO:0003006,GO:0003674,GO:0003676,GO:0003677,GO:0005488,GO:0005515,GO:0005575,GO:0005622,GO:0005623,GO:0005634,GO:0005737,GO:0007275,GO:0008150,GO:0009791,GO:0009888,GO:0009908,GO:0010022,GO:0010073,GO:0010582,GO:0022414,GO:0032501,GO:0032502,GO:0035670,GO:0042802,GO:0042803,GO:0043226,GO:0043227,GO:0043229,GO:0043231,GO:0044424,GO:0044464,GO:0046983,GO:0048367,GO:0048437,GO:0048438,GO:…	-	-	Mini zinc finger protein
Caz11g09520	green	ALD1	GO:0001101,GO:0002376,GO:0003674,GO:0003824,GO:0005488,GO:0005507,GO:0005575,GO:0005622,GO:0005623,GO:0005737,GO:0006950,GO:0006952,GO:0006955,GO:0007154,GO:0007165,GO:0007275,GO:0007568,GO:0008144,GO:0008150,GO:0008483,GO:0009507,GO:0009532,GO:0009536,GO:0009570,GO:0009605,GO:0009607,GO:0009617,GO:0009627,GO:0009719,GO:0009725,GO:0009735,GO:0009751,GO:0009814,GO:0009862,GO:0009863,GO:0009987,GO:…	ko:K10206	ko00300,ko01100,ko01110,ko01130,ko01230,map00300,map01100,map01110,map01130,map01230	Aminotransferase class I and II
Caz01g41410	brown	-	GO:0003674,GO:0003676,GO:0003677,GO:0003680,GO:0003690,GO:0003700,GO:0005488,GO:0005575,GO:0005622,GO:0005623,GO:0005634,GO:0006355,GO:0008150,GO:0009889,GO:0010468,GO:0010556,GO:0019219,GO:0019222,GO:0031323,GO:0031326,GO:0043226,GO:0043227,GO:0043229,GO:0043231,GO:0043565,GO:0044424,GO:0044464,GO:0050789,GO:0050794,GO:0051171,GO:0051252,GO:0060255,GO:0065007,GO:0080090,GO:0097159,GO:0140110,GO:…	-	-	Transcription factor that specifically binds AT-rich DNA sequences related to the nuclear matrix attachment regions (MARs)
Caz04g24960	brown	-	-	ko:K04730,ko:K04733,ko:K13420	ko04010,ko04016,ko04064,ko04620,ko04621,ko04624,ko04626,ko04722,ko05133,ko05140,ko05142,ko05145,ko05152,ko05162,ko05164,ko05169,map04010,map04016,map04064,map04620,map04621,map04624,map04626,map04722,map05133,map05140,map05142,map05145,map05152,map05162,map05164,map05169	Belongs to the protein kinase superfamily. Ser Thr protein kinase family
Caz01g01640	yellow	GH9C2	-	ko:K01179	ko00500,ko01100,map00500,map01100	Glycosyl hydrolase family 9
Caz10g02720	turquoise	NA	NA	NA	NA	NA
Caz03g15160	blue	-	GO:0000041,GO:0003674,GO:0005215,GO:0005575,GO:0005623,GO:0005886,GO:0005887,GO:0006810,GO:0006811,GO:0006812,GO:0006825,GO:0008150,GO:0008515,GO:0008643,GO:0015144,GO:0015154,GO:0015157,GO:0015766,GO:0015770,GO:0015772,GO:0016020,GO:0016021,GO:0022857,GO:0030001,GO:0031224,GO:0031226,GO:0034219,GO:0044425,GO:0044459,GO:0044464,GO:0051119,GO:0051179,GO:0051234,GO:0055085,GO:0071702,GO:0071944	ko:K15382	-	Mediates both low-affinity uptake and efflux of sugar across the membrane
Caz01g05220	turquoise	-	-	-	-	14 kDa proline-rich protein DC2.15-like
Caz02g27610	turquoise	-	-	ko:K20556	-	Belongs to the cytochrome P450 family
Caz10g02240	blue	GA2ox1	GO:0003674,GO:0003824,GO:0006082,GO:0006629,GO:0006720,GO:0006721,GO:0008150,GO:0008152,GO:0008300,GO:0009056,GO:0009314,GO:0009416,GO:0009628,GO:0009685,GO:0009987,GO:0010817,GO:0016042,GO:0016054,GO:0016101,GO:0016103,GO:0016115,GO:0016491,GO:0016705,GO:0016706,GO:0019752,GO:0042445,GO:0042447,GO:0043436,GO:0044237,GO:0044238,GO:0044242,GO:0044248,GO:0044255,GO:0044281,GO:0044282,GO:0045487,GO:…	ko:K04125	ko00904,ko01110,map00904,map01110	Belongs to the iron ascorbate-dependent oxidoreductase family
Caz12g14910	blue	-	GO:0005575,GO:0005622,GO:0005623,GO:0005737,GO:0005783,GO:0005789,GO:0008150,GO:0008152,GO:0009058,GO:0009719,GO:0009725,GO:0009733,GO:0010033,GO:0012505,GO:0016020,GO:0019748,GO:0031090,GO:0031984,GO:0042175,GO:0042221,GO:0043226,GO:0043227,GO:0043229,GO:0043231,GO:0044422,GO:0044424,GO:0044425,GO:0044432,GO:0044444,GO:0044446,GO:0044464,GO:0044550,GO:0050896,GO:0098827	ko:K20562	-	Cytochrome p450
Caz04g10570	green	-	-	ko:K16282	-	Anaphase-promoting complex subunit 11 RING-H2 finger
Caz02g18060	turquoise	-	-	-	-	PAN-like domain
Caz03g20040	blue	-	-	-	-	PAR1 protein
Caz10g04080	turquoise	-	GO:0000981,GO:0000988,GO:0000989,GO:0001067,GO:0001076,GO:0001101,GO:0001134,GO:0001135,GO:0003674,GO:0003676,GO:0003677,GO:0003700,GO:0005488,GO:0005575,GO:0005622,GO:0005623,GO:0005634,GO:0006109,GO:0006355,GO:0006357,GO:0007275,GO:0008150,GO:0009719,GO:0009725,GO:0009737,GO:0009825,GO:0009889,GO:0009890,GO:0009892,GO:0009987,GO:0010033,GO:0010200,GO:0010243,GO:0010468,GO:0010556,GO:0010558,GO:…	ko:K09422	-	Myb-like DNA-binding domain
Caz06g04290	yellow	-	GO:0000226,GO:0000278,GO:0000281,GO:0000902,GO:0000910,GO:0000911,GO:0003674,GO:0003774,GO:0003777,GO:0003824,GO:0005575,GO:0005622,GO:0005623,GO:0005819,GO:0005856,GO:0005871,GO:0005874,GO:0005875,GO:0005886,GO:0006928,GO:0006996,GO:0007010,GO:0007017,GO:0007018,GO:0007049,GO:0007051,GO:0007052,GO:0008150,GO:0008574,GO:0009653,GO:0009826,GO:0009987,GO:0015630,GO:0016020,GO:0016043,GO:0016049,GO:…	ko:K10398	-	Belongs to the TRAFAC class myosin-kinesin ATPase superfamily. Kinesin family
Caz09g05330	green	-	-	-	-	Early nodulin-93-like
Caz06g17610	turquoise	-	GO:0005575,GO:0006810,GO:0006869,GO:0008150,GO:0010876,GO:0016020,GO:0033036,GO:0051179,GO:0051234,GO:0071702	-	-	Plant non-specific lipid-transfer proteins transfer phospholipids as well as galactolipids across membranes. May play a role in wax or cutin deposition in the cell walls of expanding epidermal cells and certain secretory tissues
Caz01g07170	blue	-	-	-	-	Domain of unknown function
Caz09g09810	yellow	-	GO:0005575,GO:0005618,GO:0005623,GO:0005886,GO:0005911,GO:0009505,GO:0009506,GO:0016020,GO:0030054,GO:0030312,GO:0044464,GO:0055044,GO:0071944	-	-	receptor kinase
Caz08g22330	brown	-	GO:0003674,GO:0003824,GO:0016787	-	-	Methylketone synthase
Caz10g22490	turquoise	-	GO:0003674,GO:0003824,GO:0004497,GO:0005575,GO:0008150,GO:0008152,GO:0009058,GO:0009987,GO:0010035,GO:0010038,GO:0010039,GO:0016020,GO:0016491,GO:0016705,GO:0016709,GO:0019748,GO:0042221,GO:0044550,GO:0050896,GO:0051716,GO:0055114,GO:0070887,GO:0071241,GO:0071248,GO:0071281	ko:K00512	ko00140,ko01100,ko04913,ko04917,ko04927,ko04934,map00140,map01100,map04913,map04917,map04927,map04934	cytochrome P450
Caz09g02390	turquoise	-	-	-	-	Ultraviolet-B-repressible protein
Caz12g06460	blue	-	GO:0005575,GO:0005623,GO:0005886,GO:0016020,GO:0044464,GO:0071944	-	-	At1g76070-like
Caz08g20480	blue	-	-	-	-	-
Caz05g07520	turquoise	-	GO:0002376,GO:0005575,GO:0005622,GO:0005623,GO:0005737,GO:0005886,GO:0006950,GO:0006952,GO:0006955,GO:0007154,GO:0007165,GO:0008150,GO:0008219,GO:0009605,GO:0009607,GO:0009626,GO:0009814,GO:0009987,GO:0012501,GO:0016020,GO:0023052,GO:0033554,GO:0034050,GO:0043207,GO:0044424,GO:0044464,GO:0045087,GO:0050789,GO:0050794,GO:0050896,GO:0051704,GO:0051707,GO:0051716,GO:0065007,GO:0071944,GO:0098542	-	-	Belongs to the disease resistance NB-LRR family
Caz05g09300	blue	-	GO:0005575,GO:0005622,GO:0005623,GO:0005737,GO:0009507,GO:0009536,GO:0043226,GO:0043227,GO:0043229,GO:0043231,GO:0044424,GO:0044444,GO:0044464	-	-	Major latex
Caz08g14530	turquoise	-	GO:0005575,GO:0005622,GO:0005623,GO:0005737,GO:0005768,GO:0010008,GO:0012505,GO:0016020,GO:0031090,GO:0031410,GO:0031982,GO:0043226,GO:0043227,GO:0043229,GO:0044422,GO:0044424,GO:0044433,GO:0044440,GO:0044444,GO:0044446,GO:0044464,GO:0097708,GO:0098588,GO:0098805	ko:K20285	-	Kelch motif
Caz01g15730	green	-	-	-	-	Transmembrane protein 45A-like
Caz06g17950	blue	-	GO:0001558,GO:0008150,GO:0010769,GO:0022603,GO:0022604,GO:0040008,GO:0043900,GO:0045595,GO:0048638,GO:0050789,GO:0050793,GO:0050794,GO:0051128,GO:0051239,GO:0051510,GO:0060284,GO:0065007,GO:0080092,GO:2000241	ko:K20725	ko04016,map04016	VQ motif
Caz01g36480	yellow	-	-	-	-	Early nodulin-like protein
Caz10g11960	brown	-	-	ko:K15255	-	KR domain
Caz11g16390	yellow	-	-	ko:K17279	-	HVA22-like protein
Caz07g18250	turquoise	-	-	-	-	receptor-like kinase
Caz03g26880	yellow	-	-	ko:K07018	-	X-Pro dipeptidyl-peptidase (S15 family)
Caz07g15020	turquoise	-	GO:0003674,GO:0003824,GO:0004672,GO:0004674,GO:0005488,GO:0005515,GO:0005516,GO:0005575,GO:0005623,GO:0005886,GO:0006464,GO:0006468,GO:0006793,GO:0006796,GO:0006807,GO:0008150,GO:0008152,GO:0009987,GO:0016020,GO:0016301,GO:0016310,GO:0016740,GO:0016772,GO:0016773,GO:0019538,GO:0036211,GO:0043170,GO:0043412,GO:0044237,GO:0044238,GO:0044260,GO:0044267,GO:0044464,GO:0071704,GO:0071944,GO:0140096,GO:…	-	-	G-type lectin S-receptor-like serine threonine-protein kinase
Caz05g06560	blue	NA	NA	NA	NA	NA
Caz12g06920	turquoise	-	GO:0005575,GO:0005618,GO:0005623,GO:0005886,GO:0005911,GO:0009505,GO:0009506,GO:0016020,GO:0030054,GO:0030312,GO:0044464,GO:0055044,GO:0071944	-	-	LRR receptor-like serine threonine-protein kinase At2g16250 isoform X1
Caz10g09690	turquoise	-	GO:0003674,GO:0003824,GO:0005575,GO:0005576,GO:0005622,GO:0005623,GO:0005737,GO:0005829,GO:0005975,GO:0005984,GO:0005985,GO:0005986,GO:0005996,GO:0006000,GO:0006002,GO:0006006,GO:0006091,GO:0006094,GO:0006793,GO:0006796,GO:0006950,GO:0008150,GO:0008152,GO:0009058,GO:0009266,GO:0009311,GO:0009312,GO:0009409,GO:0009507,GO:0009526,GO:0009532,GO:0009536,GO:0009570,GO:0009628,GO:0009719,GO:0009725,GO:…	ko:K03841	ko00010,ko00030,ko00051,ko00680,ko00710,ko01100,ko01110,ko01120,ko01130,ko01200,ko04152,ko04910,map00010,map00030,map00051,map00680,map00710,map01100,map01110,map01120,map01130,map01200,map04152,map04910	Fructose-1-6-bisphosphatase, N-terminal domain
Caz05g02780	yellow	-	GO:0002376,GO:0003674,GO:0003824,GO:0004672,GO:0004674,GO:0004675,GO:0004888,GO:0005488,GO:0005515,GO:0005575,GO:0005622,GO:0005623,GO:0005634,GO:0005737,GO:0005829,GO:0005886,GO:0006464,GO:0006468,GO:0006793,GO:0006796,GO:0006807,GO:0006950,GO:0006952,GO:0006955,GO:0007154,GO:0007165,GO:0007166,GO:0007167,GO:0007178,GO:0008150,GO:0008152,GO:0009605,GO:0009607,GO:0009608,GO:0009610,GO:0009620,GO:…	ko:K04733	ko04010,ko04064,ko04620,ko04621,ko04624,ko04722,ko05133,ko05140,ko05142,ko05145,ko05152,ko05162,ko05164,map04010,map04064,map04620,map04621,map04624,map04722,map05133,map05140,map05142,map05145,map05152,map05162,map05164	Protein kinase domain
Caz06g13000	brown	-	-	-	-	Avr9 Cf-9 rapidly elicited protein 146
Caz01g25710	blue	-	-	-	-	-
Caz02g14380	blue	-	-	-	-	Putative serine esterase (DUF676)
Caz09g02400	turquoise	-	-	-	-	Ultraviolet-B-repressible protein
Caz01g08820	turquoise	-	GO:0000003,GO:0003002,GO:0003006,GO:0005575,GO:0005623,GO:0005886,GO:0005911,GO:0007049,GO:0007275,GO:0007389,GO:0008150,GO:0009506,GO:0009553,GO:0009554,GO:0009653,GO:0009888,GO:0009933,GO:0009934,GO:0009956,GO:0009987,GO:0010015,GO:0010051,GO:0010305,GO:0016020,GO:0019953,GO:0022402,GO:0022414,GO:0022603,GO:0022622,GO:0030054,GO:0032501,GO:0032502,GO:0034293,GO:0043934,GO:0044464,GO:0044703,GO:…	-	-	Belongs to the tetraspanin (TM4SF) family
Caz02g27470	brown	-	-	ko:K00430	ko00940,ko01100,ko01110,map00940,map01100,map01110	Removal of H(2)O(2), oxidation of toxic reductants, biosynthesis and degradation of lignin, suberization, auxin catabolism, response to environmental stresses such as wounding, pathogen attack and oxidative stress
Caz01g34300	green	-	-	ko:K13070	ko00904,ko01110,map00904,map01110	Enoyl-(Acyl carrier protein) reductase
Caz02g21340	green	-	-	ko:K01183,ko:K20547	ko00520,ko01100,ko04016,map00520,map01100,map04016	Chitinase class I
Caz06g11930	brown	-	-	-	-	UPF0481 protein At3g02645
Caz07g10100	brown	-	GO:0000244,GO:0000375,GO:0000377,GO:0000386,GO:0000387,GO:0000398,GO:0002237,GO:0003674,GO:0003676,GO:0003723,GO:0003729,GO:0003824,GO:0005488,GO:0005515,GO:0005575,GO:0005622,GO:0005623,GO:0005634,GO:0005681,GO:0005682,GO:0005684,GO:0005911,GO:0006139,GO:0006396,GO:0006397,GO:0006725,GO:0006807,GO:0008150,GO:0008152,GO:0008380,GO:0009506,GO:0009605,GO:0009607,GO:0009617,GO:0009987,GO:0010033,GO:…	ko:K12856	ko03040,map03040	pre-mRNA-processing-splicing factor
Caz10g02880	turquoise	-	-	ko:K07428,ko:K10717,ko:K20660	ko00908,ko01100,ko01110,ko04726,map00908,map01100,map01110,map04726	Belongs to the cytochrome P450 family
Caz06g01140	brown	-	GO:0003674,GO:0003700,GO:0005575,GO:0005622,GO:0005623,GO:0005634,GO:0006355,GO:0008150,GO:0009889,GO:0009891,GO:0009893,GO:0010468,GO:0010556,GO:0010557,GO:0010604,GO:0019219,GO:0019222,GO:0031323,GO:0031325,GO:0031326,GO:0031328,GO:0043085,GO:0043226,GO:0043227,GO:0043229,GO:0043231,GO:0044093,GO:0044424,GO:0044464,GO:0045935,GO:0048518,GO:0048522,GO:0050789,GO:0050790,GO:0050794,GO:0051052,GO:…	-	-	C2H2-type zinc finger
Caz03g14830	turquoise	-	-	-	-	Transcription factor
Caz11g13430	yellow	-	-	-	-	NHL repeat
Caz10g12430	brown	-	-	-	-	GDSL esterase lipase
Caz07g11680	green	ACAT2	GO:0000003,GO:0000902,GO:0000904,GO:0003006,GO:0003674,GO:0003824,GO:0003985,GO:0003988,GO:0005575,GO:0005622,GO:0005623,GO:0005737,GO:0005777,GO:0005829,GO:0005886,GO:0006082,GO:0006629,GO:0006631,GO:0006635,GO:0008150,GO:0008152,GO:0008202,GO:0009056,GO:0009062,GO:0009653,GO:0009826,GO:0009846,GO:0009856,GO:0009860,GO:0009932,GO:0009987,GO:0016020,GO:0016042,GO:0016043,GO:0016049,GO:0016054,GO:…	ko:K00626	ko00071,ko00072,ko00280,ko00310,ko00362,ko00380,ko00620,ko00630,ko00640,ko00650,ko00720,ko00900,ko01100,ko01110,ko01120,ko01130,ko01200,ko01212,ko02020,map00071,map00072,map00280,map00310,map00362,map00380,map00620,map00630,map00640,map00650,map00720,map00900,map01100,map01110,map01120,map01130,map01200,map01212,map02020	Belongs to the thiolase family
Caz08g12760	turquoise	-	-	ko:K21026	ko00901,ko01110,map00901,map01110	Belongs to the 'GDSL' lipolytic enzyme family
Caz12g02310	turquoise	-	-	-	-	Photosystem II 5 kDa protein
Caz01g00480	yellow	-	-	ko:K01179	ko00500,ko01100,map00500,map01100	Glycosyl hydrolase family 9
Caz12g02010	turquoise	-	GO:0003674,GO:0003824,GO:0004497,GO:0005575,GO:0008150,GO:0008152,GO:0009058,GO:0009987,GO:0010035,GO:0010038,GO:0010039,GO:0016020,GO:0016491,GO:0016705,GO:0016709,GO:0019748,GO:0042221,GO:0044550,GO:0050896,GO:0051716,GO:0055114,GO:0070887,GO:0071241,GO:0071248,GO:0071281	ko:K00512	ko00140,ko01100,ko04913,ko04917,ko04927,ko04934,map00140,map01100,map04913,map04917,map04927,map04934	cytochrome P450
Caz04g07060	blue	-	GO:0000003,GO:0003006,GO:0003674,GO:0003824,GO:0005575,GO:0005622,GO:0005623,GO:0005634,GO:0005737,GO:0006793,GO:0006796,GO:0006950,GO:0007275,GO:0008150,GO:0008152,GO:0009611,GO:0009791,GO:0009987,GO:0010154,GO:0010214,GO:0016301,GO:0016310,GO:0016740,GO:0016772,GO:0016773,GO:0022414,GO:0032501,GO:0032502,GO:0043226,GO:0043227,GO:0043229,GO:0043231,GO:0044237,GO:0044424,GO:0044464,GO:0047325,GO:…	ko:K00913	ko00562,ko01100,ko04070,map00562,map01100,map04070	Kinase that can phosphorylate various inositol polyphosphate such as Ins(3,4,5,6)P4 or Ins(1,3,4)P3
Caz07g21680	turquoise	-	GO:0003674,GO:0003824,GO:0004553,GO:0008150,GO:0008152,GO:0008422,GO:0015926,GO:0016787,GO:0016798,GO:0071704,GO:1901135,GO:1901657	ko:K05350	ko00460,ko00500,ko00940,ko01100,ko01110,map00460,map00500,map00940,map01100,map01110	Belongs to the glycosyl hydrolase 1 family
Caz01g00560	blue	MGL	GO:0000096,GO:0000097,GO:0000098,GO:0001101,GO:0003674,GO:0003824,GO:0003962,GO:0004123,GO:0005488,GO:0005575,GO:0005622,GO:0005623,GO:0005737,GO:0005829,GO:0006082,GO:0006520,GO:0006534,GO:0006555,GO:0006790,GO:0006807,GO:0006950,GO:0007154,GO:0008144,GO:0008150,GO:0008152,GO:0008652,GO:0009056,GO:0009058,GO:0009063,GO:0009066,GO:0009067,GO:0009068,GO:0009069,GO:0009070,GO:0009086,GO:0009087,GO:…	ko:K01761	ko00270,ko00450,map00270,map00450	Cys/Met metabolism PLP-dependent enzyme
Caz08g01720	yellow	-	-	-	-	Ubiquitin homologues
Caz08g18000	turquoise	Lhcb6-1	GO:0003674,GO:0005488,GO:0005575,GO:0005622,GO:0005623,GO:0005737,GO:0006091,GO:0008150,GO:0008152,GO:0009314,GO:0009416,GO:0009507,GO:0009526,GO:0009532,GO:0009534,GO:0009535,GO:0009536,GO:0009570,GO:0009579,GO:0009628,GO:0009765,GO:0009768,GO:0009941,GO:0009987,GO:0010287,GO:0015979,GO:0016020,GO:0016168,GO:0019684,GO:0031409,GO:0031967,GO:0031975,GO:0031976,GO:0031984,GO:0034357,GO:0042651,GO:…	ko:K08917	ko00196,ko01100,map00196,map01100	The light-harvesting complex (LHC) functions as a light receptor, it captures and delivers excitation energy to photosystems with which it is closely associated
Caz02g00380	blue	-	GO:0003674,GO:0003824,GO:0005575,GO:0005622,GO:0005623,GO:0005737,GO:0006810,GO:0008150,GO:0009888,GO:0009914,GO:0009926,GO:0009987,GO:0010087,GO:0010089,GO:0010487,GO:0010817,GO:0016740,GO:0016765,GO:0016768,GO:0030154,GO:0032502,GO:0044424,GO:0044464,GO:0048759,GO:0048856,GO:0048869,GO:0051179,GO:0051234,GO:0060918,GO:0065007,GO:0065008,GO:1905177	ko:K18787	-	Spermidine synthase tetramerisation domain
Caz10g06940	turquoise	-	-	-	-	CAAD domains of cyanobacterial aminoacyl-tRNA synthetase
Caz06g30280	blue	-	-	-	-	basic region leucin zipper
Caz10g01040	turquoise	-	GO:0005575,GO:0005622,GO:0005623,GO:0005737,GO:0006810,GO:0006886,GO:0006996,GO:0008104,GO:0008150,GO:0009507,GO:0009526,GO:0009532,GO:0009534,GO:0009535,GO:0009536,GO:0009570,GO:0009579,GO:0009628,GO:0009657,GO:0009658,GO:0009941,GO:0009987,GO:0015031,GO:0015833,GO:0016020,GO:0016043,GO:0022607,GO:0031967,GO:0031975,GO:0031976,GO:0031984,GO:0033036,GO:0034357,GO:0034613,GO:0042651,GO:0042886,GO:…	-	-	Protein LHCP TRANSLOCATION
Caz12g21440	turquoise	-	GO:0003674,GO:0003824,GO:0005575,GO:0005622,GO:0005623,GO:0005737,GO:0005777,GO:0005911,GO:0006629,GO:0006644,GO:0006714,GO:0006720,GO:0006721,GO:0006793,GO:0006796,GO:0006950,GO:0008150,GO:0008152,GO:0008299,GO:0008610,GO:0009058,GO:0009506,GO:0009605,GO:0009607,GO:0009611,GO:0009975,GO:0009987,GO:0010333,GO:0010334,GO:0016106,GO:0016114,GO:0016829,GO:0016835,GO:0016838,GO:0019637,GO:0030054,GO:…	ko:K14184,ko:K15795,ko:K15799,ko:K15803	ko00909,ko01100,ko01110,map00909,map01100,map01110	synthase
Caz06g28710	yellow	-	-	-	-	Gibberellin-regulated protein 5-like
Caz04g11300	green	-	-	-	-	Protein of unknown function (DUF1475)
Caz07g12230	turquoise	-	-	-	-	zinc finger
Caz02g30060	turquoise	-	-	-	-	Protein of unknown function (DUF1666)
Caz03g36810	green	-	-	-	-	Pathogenesis-related protein STH-2-like
Caz12g16430	yellow	IGSF9B	GO:0003674,GO:0005198,GO:0005199	ko:K04957,ko:K12879	ko03013,ko03040,ko04024,ko04742,map03013,map03040,map04024,map04742	coreceptor activity involved in Wnt signaling pathway, planar cell polarity pathway
Caz01g05400	turquoise	-	GO:0005575,GO:0005622,GO:0005623,GO:0005737,GO:0009507,GO:0009534,GO:0009535,GO:0009536,GO:0009579,GO:0016020,GO:0031976,GO:0031984,GO:0034357,GO:0042651,GO:0043226,GO:0043227,GO:0043229,GO:0043231,GO:0044422,GO:0044424,GO:0044434,GO:0044435,GO:0044436,GO:0044444,GO:0044446,GO:0044464,GO:0055035	-	-	Pentapeptide repeats (9 copies)
Caz03g27870	yellow	-	-	ko:K08857	-	Serine/Threonine protein kinases, catalytic domain
Caz07g07230	turquoise	-	-	ko:K01183,ko:K20547	ko00520,ko01100,ko04016,map00520,map01100,map04016	chitin catabolic process
Caz02g08040	brown	-	-	ko:K01673	ko00910,map00910	Reversible hydration of carbon dioxide
Caz12g03590	green	NA	NA	NA	NA	NA
Caz02g18810	turquoise	-	GO:0003674,GO:0005575,GO:0005622,GO:0005623,GO:0005737,GO:0006091,GO:0006139,GO:0006163,GO:0006164,GO:0006725,GO:0006753,GO:0006754,GO:0006793,GO:0006796,GO:0006807,GO:0006810,GO:0006811,GO:0006812,GO:0008150,GO:0008152,GO:0009058,GO:0009117,GO:0009123,GO:0009124,GO:0009126,GO:0009127,GO:0009141,GO:0009142,GO:0009144,GO:0009145,GO:0009150,GO:0009152,GO:0009156,GO:0009161,GO:0009165,GO:0009167,GO:…	ko:K02115,ko:K08341	ko00190,ko00195,ko01100,ko04068,ko04136,ko04137,ko04138,ko04139,ko04140,ko04212,ko04371,ko04621,ko04727,ko05167,map00190,map00195,map01100,map04068,map04136,map04137,map04138,map04139,map04140,map04212,map04371,map04621,map04727,map05167	ATP synthase
Caz05g03050	turquoise	-	-	-	-	Serine-threonine protein kinase, plant-type
Caz03g03370	turquoise	-	-	-	-	SANT SWI3, ADA2, N-CoR and TFIIIB'' DNA-binding domains
Caz02g32870	green	-	GO:0001067,GO:0003674,GO:0003676,GO:0003677,GO:0003700,GO:0005488,GO:0005515,GO:0005575,GO:0005622,GO:0005623,GO:0005634,GO:0006355,GO:0006810,GO:0006811,GO:0006817,GO:0006820,GO:0008134,GO:0008150,GO:0009889,GO:0010468,GO:0010556,GO:0015698,GO:0019219,GO:0019222,GO:0031323,GO:0031326,GO:0043226,GO:0043227,GO:0043229,GO:0043231,GO:0043565,GO:0044212,GO:0044424,GO:0044464,GO:0050789,GO:0050794,GO:…	-	-	DNA binding domain
Caz06g05950	yellow	-	GO:0003674,GO:0003824,GO:0004672,GO:0004674,GO:0004675,GO:0004888,GO:0005575,GO:0005576,GO:0005623,GO:0005886,GO:0006464,GO:0006468,GO:0006793,GO:0006796,GO:0006807,GO:0007154,GO:0007165,GO:0007166,GO:0007167,GO:0007178,GO:0008150,GO:0008152,GO:0009987,GO:0016020,GO:0016301,GO:0016310,GO:0016740,GO:0016772,GO:0016773,GO:0019199,GO:0019538,GO:0023052,GO:0036211,GO:0038023,GO:0043170,GO:0043412,GO:…	ko:K00924	-	Leucine rich repeat N-terminal domain
Caz10g22080	turquoise	-	GO:0003674,GO:0003824,GO:0004497,GO:0005488,GO:0005515,GO:0005575,GO:0005622,GO:0005623,GO:0005737,GO:0005739,GO:0005783,GO:0005886,GO:0006725,GO:0008150,GO:0008152,GO:0009058,GO:0009698,GO:0009699,GO:0009804,GO:0009805,GO:0009808,GO:0009809,GO:0009812,GO:0009813,GO:0009987,GO:0012505,GO:0016020,GO:0016491,GO:0016705,GO:0016709,GO:0018130,GO:0019438,GO:0019748,GO:0042802,GO:0043226,GO:0043227,GO:…	ko:K09754	ko00940,ko00941,ko00945,ko01100,ko01110,map00940,map00941,map00945,map01100,map01110	P-coumaroyl quinate shikimate 3'-hydroxylase
Caz03g04220	green	-	-	ko:K03327	-	MatE
Caz03g05140	yellow	-	-	-	-	-
Caz03g07090	blue	-	GO:0003674,GO:0003824,GO:0004364,GO:0005575,GO:0005622,GO:0005623,GO:0005737,GO:0006518,GO:0006575,GO:0006749,GO:0006790,GO:0006807,GO:0008150,GO:0008152,GO:0009056,GO:0009404,GO:0009407,GO:0009636,GO:0009987,GO:0016740,GO:0016765,GO:0019748,GO:0034641,GO:0042221,GO:0043603,GO:0044237,GO:0044248,GO:0044424,GO:0044464,GO:0050896,GO:0051186,GO:0071704,GO:0098754,GO:1901564	ko:K00799	ko00480,ko00980,ko00982,ko00983,ko01524,ko05200,ko05204,ko05225,ko05418,map00480,map00980,map00982,map00983,map01524,map05200,map05204,map05225,map05418	glutathione s-transferase
Caz06g28830	brown	-	GO:0005575,GO:0005622,GO:0005623,GO:0005634,GO:0005654,GO:0006109,GO:0006792,GO:0006950,GO:0007154,GO:0008150,GO:0009267,GO:0009605,GO:0009889,GO:0009987,GO:0009991,GO:0010438,GO:0010439,GO:0010675,GO:0017053,GO:0019222,GO:0031323,GO:0031326,GO:0031667,GO:0031668,GO:0031669,GO:0031974,GO:0031981,GO:0032991,GO:0033554,GO:0042594,GO:0042762,GO:0043226,GO:0043227,GO:0043229,GO:0043231,GO:0043233,GO:…	-	-	Protein SULFUR DEFICIENCY-INDUCED
Caz06g16040	yellow	-	-	-	-	-
Caz01g23600	green	-	-	-	-	Eukaryotic aspartyl protease
Caz05g18760	brown	-	-	-	-	F-Box protein
Caz01g37900	turquoise	-	GO:0000003,GO:0000041,GO:0003006,GO:0003674,GO:0005215,GO:0005375,GO:0005575,GO:0005622,GO:0005623,GO:0005737,GO:0005773,GO:0005886,GO:0006810,GO:0006811,GO:0006812,GO:0006825,GO:0007275,GO:0007276,GO:0008150,GO:0008324,GO:0009555,GO:0009987,GO:0015075,GO:0015089,GO:0015318,GO:0015677,GO:0015679,GO:0016020,GO:0019953,GO:0022412,GO:0022414,GO:0022622,GO:0022857,GO:0022890,GO:0030001,GO:0030154,GO:…	ko:K14686	ko01524,ko04978,map01524,map04978	Ctr copper transporter family
Caz01g09790	turquoise	-	GO:0003674,GO:0005215,GO:0005342,GO:0005575,GO:0005622,GO:0005623,GO:0005737,GO:0006810,GO:0006811,GO:0006820,GO:0006855,GO:0006996,GO:0008028,GO:0008150,GO:0008152,GO:0008509,GO:0008514,GO:0008643,GO:0009507,GO:0009526,GO:0009528,GO:0009536,GO:0009657,GO:0009658,GO:0009706,GO:0009853,GO:0009941,GO:0009987,GO:0015075,GO:0015144,GO:0015238,GO:0015318,GO:0015665,GO:0015711,GO:0015718,GO:0015849,GO:…	-	-	LrgB-like family
Caz06g19490	brown	-	GO:0003674,GO:0003824,GO:0004014,GO:0005575,GO:0005622,GO:0005623,GO:0005737,GO:0005829,GO:0006576,GO:0006595,GO:0006596,GO:0006597,GO:0006807,GO:0007275,GO:0008150,GO:0008152,GO:0008215,GO:0008216,GO:0008295,GO:0009058,GO:0009308,GO:0009309,GO:0009987,GO:0016829,GO:0016830,GO:0016831,GO:0017144,GO:0032501,GO:0032502,GO:0034641,GO:0042401,GO:0044106,GO:0044237,GO:0044249,GO:0044271,GO:0044424,GO:…	ko:K01611	ko00270,ko00330,ko01100,map00270,map00330,map01100	S-adenosylmethionine decarboxylase
Caz05g09380	green	-	GO:0003674,GO:0005215,GO:0005575,GO:0005622,GO:0005623,GO:0005737,GO:0006810,GO:0006855,GO:0008150,GO:0009507,GO:0009536,GO:0015238,GO:0015893,GO:0022857,GO:0042221,GO:0042493,GO:0043226,GO:0043227,GO:0043229,GO:0043231,GO:0044424,GO:0044444,GO:0044464,GO:0050896,GO:0051179,GO:0051234,GO:0055085	ko:K03327	-	Belongs to the multi antimicrobial extrusion (MATE) (TC 2.A.66.1) family
Caz02g24350	green	-	-	-	-	-
Caz08g08210	green	ACS2	GO:0003674,GO:0003824,GO:0006082,GO:0006520,GO:0006807,GO:0008150,GO:0008152,GO:0008652,GO:0009058,GO:0009692,GO:0009693,GO:0009987,GO:0010817,GO:0016053,GO:0016829,GO:0016846,GO:0016847,GO:0018871,GO:0019752,GO:0032787,GO:0042218,GO:0042445,GO:0042446,GO:0043436,GO:0043449,GO:0043450,GO:0044237,GO:0044238,GO:0044249,GO:0044281,GO:0044283,GO:0046394,GO:0065007,GO:0065008,GO:0071704,GO:0072330,GO:…	ko:K01762,ko:K20772	ko00270,ko01100,ko01110,ko04016,map00270,map01100,map01110,map04016	1-aminocyclopropane-1-carboxylate synthase
Caz02g13260	turquoise	-	GO:0002376,GO:0002682,GO:0003674,GO:0003824,GO:0004672,GO:0004674,GO:0005575,GO:0005623,GO:0005886,GO:0005911,GO:0006464,GO:0006468,GO:0006793,GO:0006796,GO:0006807,GO:0006950,GO:0006952,GO:0006955,GO:0008150,GO:0008152,GO:0009506,GO:0009605,GO:0009607,GO:0009611,GO:0009814,GO:0009861,GO:0009987,GO:0016020,GO:0016301,GO:0016310,GO:0016740,GO:0016772,GO:0016773,GO:0019538,GO:0030054,GO:0031347,GO:…	-	-	LRR receptor-like serine threonine-protein kinase At1g07650
Caz02g29000	turquoise	-	-	-	-	-
Caz08g15910	brown	-	-	-	-	Cupin
Caz05g18160	brown	-	GO:0000271,GO:0000278,GO:0000281,GO:0000910,GO:0003674,GO:0003824,GO:0005575,GO:0005622,GO:0005623,GO:0005737,GO:0005783,GO:0005794,GO:0005886,GO:0005975,GO:0005976,GO:0006073,GO:0007049,GO:0008150,GO:0008152,GO:0009058,GO:0009059,GO:0009250,GO:0009832,GO:0009833,GO:0009987,GO:0012505,GO:0016020,GO:0016051,GO:0016740,GO:0016757,GO:0016758,GO:0016759,GO:0022402,GO:0030243,GO:0030244,GO:0033692,GO:…	-	-	Belongs to the glycosyltransferase 2 family
Caz04g05220	yellow	WOX4	GO:0000003,GO:0003006,GO:0005575,GO:0005622,GO:0005623,GO:0005634,GO:0007154,GO:0007165,GO:0007275,GO:0008150,GO:0009790,GO:0009791,GO:0009793,GO:0009888,GO:0009987,GO:0010065,GO:0010067,GO:0010087,GO:0010154,GO:0022414,GO:0023052,GO:0032501,GO:0032502,GO:0043226,GO:0043227,GO:0043229,GO:0043231,GO:0044424,GO:0044464,GO:0048316,GO:0048507,GO:0048508,GO:0048608,GO:0048731,GO:0048856,GO:0050789,GO:…	-	-	Homeodomain
Caz04g22280	brown	-	GO:0000813,GO:0005575,GO:0005622,GO:0005623,GO:0005737,GO:0005768,GO:0005794,GO:0005802,GO:0006508,GO:0006511,GO:0006807,GO:0006810,GO:0006886,GO:0007034,GO:0008104,GO:0008150,GO:0008152,GO:0009056,GO:0009057,GO:0009987,GO:0010008,GO:0012505,GO:0015031,GO:0015833,GO:0016020,GO:0016192,GO:0016197,GO:0019538,GO:0019941,GO:0030163,GO:0031090,GO:0031410,GO:0031982,GO:0031984,GO:0032509,GO:0032511,GO:…	ko:K12184	ko04144,map04144	Component of the ESCRT-I complex (endosomal sorting complex required for transport I), a regulator of vesicular trafficking process
Caz09g23340	turquoise	-	GO:0003674,GO:0003824,GO:0004620,GO:0005575,GO:0005622,GO:0005623,GO:0005737,GO:0006629,GO:0006638,GO:0006639,GO:0008150,GO:0008152,GO:0008970,GO:0009056,GO:0009987,GO:0010029,GO:0010187,GO:0010876,GO:0016042,GO:0016298,GO:0016787,GO:0016788,GO:0019915,GO:0033036,GO:0044237,GO:0044238,GO:0044242,GO:0044248,GO:0044255,GO:0044424,GO:0044464,GO:0046339,GO:0046340,GO:0046461,GO:0046462,GO:0046464,GO:…	-	-	Triacylglycerol lipase
Caz09g07130	blue	-	-	-	-	Protein of unknown function (DUF1218)
Caz09g14760	turquoise	-	-	ko:K08915	ko00196,ko01100,map00196,map01100	The light-harvesting complex (LHC) functions as a light receptor, it captures and delivers excitation energy to photosystems with which it is closely associated
Caz04g10530	green	-	-	-	-	alpha/beta hydrolase fold
Caz08g25040	yellow	-	GO:0005575,GO:0005618,GO:0005623,GO:0008150,GO:0009664,GO:0009987,GO:0016043,GO:0030312,GO:0044464,GO:0045229,GO:0071554,GO:0071555,GO:0071669,GO:0071840,GO:0071944	-	-	Proline-rich protein
Caz12g04870	turquoise	-	GO:0005575,GO:0005622,GO:0005623,GO:0005737,GO:0006605,GO:0006810,GO:0006886,GO:0008104,GO:0008150,GO:0009507,GO:0009526,GO:0009536,GO:0009941,GO:0015031,GO:0015833,GO:0031967,GO:0031975,GO:0033036,GO:0033365,GO:0034613,GO:0042886,GO:0043226,GO:0043227,GO:0043229,GO:0043231,GO:0044422,GO:0044424,GO:0044434,GO:0044435,GO:0044444,GO:0044446,GO:0044464,GO:0045036,GO:0045184,GO:0046907,GO:0051179,GO:…	-	-	Pheophorbide a oxygenase
Caz05g21420	blue	LSH1	GO:0000902,GO:0005575,GO:0005622,GO:0005623,GO:0005634,GO:0006139,GO:0006351,GO:0006725,GO:0006807,GO:0008150,GO:0008152,GO:0009058,GO:0009059,GO:0009299,GO:0009314,GO:0009416,GO:0009628,GO:0009637,GO:0009639,GO:0009653,GO:0009826,GO:0009987,GO:0010114,GO:0010218,GO:0010467,GO:0016043,GO:0016049,GO:0016070,GO:0016071,GO:0018130,GO:0019438,GO:0032502,GO:0032774,GO:0032989,GO:0034641,GO:0034645,GO:…	-	-	light-dependent short hypocotyls
Caz03g14710	turquoise	-	GO:0003674,GO:0005215,GO:0005216,GO:0005244,GO:0005249,GO:0005261,GO:0005267,GO:0005575,GO:0005623,GO:0005886,GO:0005887,GO:0006810,GO:0006811,GO:0006812,GO:0006813,GO:0008150,GO:0008324,GO:0009987,GO:0015075,GO:0015077,GO:0015079,GO:0015267,GO:0015271,GO:0015318,GO:0015672,GO:0016020,GO:0016021,GO:0022803,GO:0022832,GO:0022836,GO:0022838,GO:0022839,GO:0022843,GO:0022857,GO:0022890,GO:0030001,GO:…	ko:K21867	-	Ion channel
Caz09g08080	yellow	-	GO:0003674,GO:0003824,GO:0005575,GO:0005618,GO:0005622,GO:0005623,GO:0005737,GO:0005794,GO:0006950,GO:0008150,GO:0009266,GO:0009408,GO:0009409,GO:0009605,GO:0009612,GO:0009628,GO:0009664,GO:0009719,GO:0009725,GO:0009733,GO:0009741,GO:0009987,GO:0010033,GO:0012505,GO:0014070,GO:0016043,GO:0016740,GO:0016757,GO:0016758,GO:0016762,GO:0030312,GO:0033993,GO:0042221,GO:0043226,GO:0043227,GO:0043229,GO:…	ko:K08235,ko:K14504	ko04075,map04075	Catalyzes xyloglucan endohydrolysis (XEH) and or endotransglycosylation (XET). Cleaves and religates xyloglucan polymers, an essential constituent of the primary cell wall, and thereby participates in cell wall construction of growing tissues
Caz02g00410	brown	NA	NA	NA	NA	NA
Caz08g15930	brown	-	-	-	-	Cupin
Caz12g19760	yellow	-	GO:0003674,GO:0003824,GO:0005575,GO:0005622,GO:0005623,GO:0005737,GO:0005794,GO:0008150,GO:0008374,GO:0009987,GO:0012505,GO:0016407,GO:0016413,GO:0016740,GO:0016746,GO:0016747,GO:0043226,GO:0043227,GO:0043229,GO:0043231,GO:0044424,GO:0044444,GO:0044464,GO:0071554	ko:K07024	ko00500,map00500	trichome birefringence-like 36
Caz06g28590	brown	-	-	-	-	Belongs to the disease resistance NB-LRR family
Caz07g25150	turquoise	PSBR	GO:0005575,GO:0005622,GO:0005623,GO:0005737,GO:0009507,GO:0009534,GO:0009535,GO:0009536,GO:0009579,GO:0016020,GO:0031976,GO:0031984,GO:0034357,GO:0042651,GO:0043226,GO:0043227,GO:0043229,GO:0043231,GO:0044422,GO:0044424,GO:0044434,GO:0044435,GO:0044436,GO:0044444,GO:0044446,GO:0044464,GO:0055035	ko:K03541	ko00195,ko01100,map00195,map01100	Photosystem II 10 kDa polypeptide
Caz08g00730	turquoise	-	GO:0005575,GO:0005622,GO:0005623,GO:0005737,GO:0005773,GO:0043226,GO:0043227,GO:0043229,GO:0043231,GO:0044424,GO:0044444,GO:0044464	-	-	At4g14100-like
Caz07g18620	turquoise	-	-	-	-	receptor-like kinase
Caz01g22960	brown	-	-	ko:K01188	ko00460,ko00500,ko00940,ko01100,ko01110,map00460,map00500,map00940,map01100,map01110	Belongs to the glycosyl hydrolase 1 family
Caz01g16470	blue	NA	NA	NA	NA	NA
Caz10g21190	turquoise	-	-	ko:K13459	ko04626,map04626	Belongs to the disease resistance NB-LRR family
Caz06g28770	yellow	-	-	-	-	UDP-rhamnose rhamnosyltransferase 1
Caz01g29310	brown	-	-	-	-	Flowering-promoting factor 1-like protein 3
Caz11g01540	yellow	-	GO:0003674,GO:0005488,GO:0005575,GO:0005622,GO:0005623,GO:0005634,GO:0005730,GO:0005737,GO:0006810,GO:0006811,GO:0006812,GO:0006873,GO:0006875,GO:0008150,GO:0008270,GO:0009909,GO:0009910,GO:0009987,GO:0019725,GO:0030001,GO:0030003,GO:0031974,GO:0031981,GO:0042592,GO:0043167,GO:0043169,GO:0043226,GO:0043227,GO:0043228,GO:0043229,GO:0043231,GO:0043232,GO:0043233,GO:0044422,GO:0044424,GO:0044428,GO:…	-	-	Heavy-metal-associated domain
Caz10g07300	turquoise	-	-	ko:K00512,ko:K07408,ko:K07418	ko00140,ko00380,ko00590,ko00591,ko00830,ko00980,ko01100,ko04212,ko04726,ko04750,ko04913,ko04917,ko04927,ko04934,ko05204,map00140,map00380,map00590,map00591,map00830,map00980,map01100,map04212,map04726,map04750,map04913,map04917,map04927,map04934,map05204	Cytochrome P450
Caz05g01600	blue	-	GO:0003674,GO:0003774,GO:0003777,GO:0003824,GO:0005575,GO:0005622,GO:0005623,GO:0005856,GO:0005871,GO:0005875,GO:0006928,GO:0007017,GO:0007018,GO:0008150,GO:0009987,GO:0015630,GO:0016462,GO:0016787,GO:0016817,GO:0016818,GO:0016887,GO:0017111,GO:0032991,GO:0043226,GO:0043228,GO:0043229,GO:0043232,GO:0044422,GO:0044424,GO:0044430,GO:0044446,GO:0044464	ko:K10406	-	Belongs to the TRAFAC class myosin-kinesin ATPase superfamily. Kinesin family
Caz03g41300	yellow	-	-	-	-	Cytochrome b-561 / ferric reductase transmembrane domain.
Caz12g21490	turquoise	-	GO:0003674,GO:0003824,GO:0004497,GO:0005575,GO:0008150,GO:0008152,GO:0009058,GO:0016020,GO:0016491,GO:0016705,GO:0016709,GO:0019748,GO:0044550,GO:0055114	ko:K00512,ko:K07418,ko:K15472	ko00140,ko00590,ko00591,ko00909,ko01100,ko01110,ko04212,ko04726,ko04750,ko04913,ko04917,ko04927,ko04934,map00140,map00590,map00591,map00909,map01100,map01110,map04212,map04726,map04750,map04913,map04917,map04927,map04934	Belongs to the cytochrome P450 family
Caz10g01970	turquoise	-	GO:0005575,GO:0005622,GO:0005623,GO:0005634,GO:0006139,GO:0006351,GO:0006725,GO:0006807,GO:0008150,GO:0008152,GO:0009058,GO:0009059,GO:0009299,GO:0009314,GO:0009416,GO:0009628,GO:0009653,GO:0009987,GO:0010467,GO:0016070,GO:0016071,GO:0018130,GO:0019438,GO:0032502,GO:0032774,GO:0034641,GO:0034645,GO:0034654,GO:0043170,GO:0043226,GO:0043227,GO:0043229,GO:0043231,GO:0044237,GO:0044238,GO:0044249,GO:…	-	-	Protein LIGHT-DEPENDENT SHORT HYPOCOTYLS 10-like
Caz10g08890	turquoise	-	GO:0005575,GO:0006810,GO:0006869,GO:0008150,GO:0010876,GO:0016020,GO:0033036,GO:0051179,GO:0051234,GO:0071702	-	-	Plant non-specific lipid-transfer proteins transfer phospholipids as well as galactolipids across membranes. May play a role in wax or cutin deposition in the cell walls of expanding epidermal cells and certain secretory tissues
Caz08g13830	blue	-	GO:0003674,GO:0005488,GO:0030246	-	-	Phloem protein 2
Caz11g22850	turquoise	-	GO:0003674,GO:0005215,GO:0005575,GO:0005622,GO:0005623,GO:0005737,GO:0006810,GO:0006855,GO:0008150,GO:0009507,GO:0009536,GO:0015238,GO:0015893,GO:0022857,GO:0042221,GO:0042493,GO:0043226,GO:0043227,GO:0043229,GO:0043231,GO:0044424,GO:0044444,GO:0044464,GO:0050896,GO:0051179,GO:0051234,GO:0055085	ko:K03327	-	Belongs to the multi antimicrobial extrusion (MATE) (TC 2.A.66.1) family
Caz06g00490	turquoise	ABP1	GO:0000278,GO:0000281,GO:0000902,GO:0000910,GO:0000911,GO:0003674,GO:0005488,GO:0005575,GO:0005622,GO:0005623,GO:0005737,GO:0005783,GO:0005788,GO:0006275,GO:0007049,GO:0008150,GO:0008270,GO:0008361,GO:0009653,GO:0009826,GO:0009889,GO:0009891,GO:0009893,GO:0009987,GO:0010011,GO:0010556,GO:0010557,GO:0010564,GO:0010604,GO:0012505,GO:0016043,GO:0016049,GO:0019219,GO:0019222,GO:0022402,GO:0031323,GO:…	-	-	Auxin binding protein
Caz02g28510	blue	-	GO:0005575,GO:0005622,GO:0005623,GO:0005737,GO:0009507,GO:0009534,GO:0009536,GO:0009543,GO:0009579,GO:0031976,GO:0031977,GO:0031978,GO:0031984,GO:0043226,GO:0043227,GO:0043229,GO:0043231,GO:0044422,GO:0044424,GO:0044434,GO:0044435,GO:0044436,GO:0044444,GO:0044446,GO:0044464	ko:K00422	ko00350,ko00950,ko01100,ko01110,map00350,map00950,map01100,map01110	Polyphenol oxidase
Caz03g05420	blue	-	-	ko:K11975	-	E3 ubiquitin-protein ligase
Caz02g14670	green	-	GO:0003674,GO:0003824,GO:0004620,GO:0005575,GO:0005622,GO:0005623,GO:0005737,GO:0006629,GO:0006638,GO:0006639,GO:0008150,GO:0008152,GO:0008970,GO:0009056,GO:0009987,GO:0010029,GO:0010187,GO:0010876,GO:0016042,GO:0016298,GO:0016787,GO:0016788,GO:0019915,GO:0033036,GO:0044237,GO:0044238,GO:0044242,GO:0044248,GO:0044255,GO:0044424,GO:0044464,GO:0046339,GO:0046340,GO:0046461,GO:0046462,GO:0046464,GO:…	-	-	Triacylglycerol lipase
Caz04g09960	turquoise	-	-	-	-	LRR receptor-like serine threonine-protein kinase
Caz04g22620	turquoise	-	GO:0003674,GO:0003824,GO:0004672,GO:0004674,GO:0005575,GO:0005623,GO:0005886,GO:0006464,GO:0006468,GO:0006793,GO:0006796,GO:0006807,GO:0006950,GO:0006952,GO:0008150,GO:0008152,GO:0009605,GO:0009607,GO:0009617,GO:0009987,GO:0016020,GO:0016301,GO:0016310,GO:0016740,GO:0016772,GO:0016773,GO:0019538,GO:0036211,GO:0042742,GO:0043170,GO:0043207,GO:0043412,GO:0044237,GO:0044238,GO:0044260,GO:0044267,GO:…	-	-	Cysteine-rich receptor-like protein kinase
Caz11g18890	turquoise	-	-	-	-	-
Caz04g02940	yellow	-	GO:0005575,GO:0005623,GO:0005886,GO:0006950,GO:0006979,GO:0008150,GO:0010035,GO:0010038,GO:0016020,GO:0042221,GO:0044464,GO:0046686,GO:0050896,GO:0071944	-	-	Isoflavone reductase-like protein
Caz07g01590	blue	-	GO:0003674,GO:0003735,GO:0005198,GO:0005575,GO:0005622,GO:0005623,GO:0005737,GO:0005840,GO:0009507,GO:0009536,GO:0015934,GO:0032991,GO:0043226,GO:0043227,GO:0043228,GO:0043229,GO:0043231,GO:0043232,GO:0044391,GO:0044422,GO:0044424,GO:0044444,GO:0044446,GO:0044464,GO:1990904	ko:K02916	ko03010,map03010	Belongs to the bacterial ribosomal protein bL35 family
Caz03g18380	grey	WRKY30	GO:0000302,GO:0001067,GO:0001101,GO:0002376,GO:0003674,GO:0003676,GO:0003677,GO:0003700,GO:0005488,GO:0005575,GO:0005622,GO:0005623,GO:0005634,GO:0005737,GO:0006355,GO:0006950,GO:0006952,GO:0006955,GO:0006979,GO:0007275,GO:0007568,GO:0008150,GO:0009507,GO:0009536,GO:0009605,GO:0009607,GO:0009617,GO:0009636,GO:0009719,GO:0009725,GO:0009751,GO:0009814,GO:0009816,GO:0009889,GO:0009891,GO:0009893,GO:…	-	-	DNA binding domain
Caz06g08070	yellow	-	GO:0003674,GO:0003824,GO:0003938,GO:0005575,GO:0005622,GO:0005623,GO:0005737,GO:0006139,GO:0006163,GO:0006164,GO:0006183,GO:0006725,GO:0006753,GO:0006793,GO:0006796,GO:0006807,GO:0008150,GO:0008152,GO:0009058,GO:0009116,GO:0009117,GO:0009119,GO:0009141,GO:0009142,GO:0009144,GO:0009145,GO:0009150,GO:0009152,GO:0009163,GO:0009165,GO:0009199,GO:0009201,GO:0009205,GO:0009206,GO:0009259,GO:0009260,GO:…	ko:K06041	ko00540,ko01100,map00540,map01100	Belongs to the SIS family. GutQ KpsF subfamily
Caz09g18230	turquoise	-	-	-	-	Plant protein 1589 of unknown function (A_thal_3526)
Caz07g19120	grey	-	-	ko:K14504	ko04075,map04075	Catalyzes xyloglucan endohydrolysis (XEH) and or endotransglycosylation (XET). Cleaves and religates xyloglucan polymers, an essential constituent of the primary cell wall, and thereby participates in cell wall construction of growing tissues
Caz12g03420	turquoise	-	GO:0005575,GO:0005622,GO:0005623,GO:0005737,GO:0005768,GO:0005794,GO:0005802,GO:0005975,GO:0005996,GO:0006063,GO:0006082,GO:0006950,GO:0006952,GO:0008150,GO:0008152,GO:0009058,GO:0009605,GO:0009607,GO:0009617,GO:0009620,GO:0009987,GO:0012505,GO:0016051,GO:0016053,GO:0019586,GO:0019752,GO:0031410,GO:0031982,GO:0031984,GO:0032787,GO:0033481,GO:0042742,GO:0043207,GO:0043226,GO:0043227,GO:0043229,GO:…	ko:K08679	ko00520,ko01100,map00520,map01100	RmlD substrate binding domain
Caz03g36790	turquoise	-	-	-	-	Pathogenesis-related protein STH-2-like
Caz07g02430	turquoise	-	-	-	-	Belongs to the disease resistance NB-LRR family
Caz05g07380	green	NA	NA	NA	NA	NA
Caz06g26370	yellow	-	-	-	-	Rare lipoprotein A (RlpA)-like double-psi beta-barrel
Caz01g02370	blue	-	-	ko:K01762,ko:K20772	ko00270,ko01100,ko01110,ko04016,map00270,map01100,map01110,map04016	1-amino-cyclopropane-1-carboxylate
Caz02g22020	green	-	GO:0003674,GO:0005488,GO:0005575,GO:0005622,GO:0005623,GO:0005737,GO:0005886,GO:0006810,GO:0006811,GO:0006812,GO:0006873,GO:0006875,GO:0008150,GO:0009987,GO:0016020,GO:0019725,GO:0030001,GO:0030003,GO:0042592,GO:0043167,GO:0043169,GO:0044424,GO:0044464,GO:0046872,GO:0046914,GO:0046916,GO:0048878,GO:0050801,GO:0051179,GO:0051234,GO:0055065,GO:0055076,GO:0055080,GO:0055082,GO:0065007,GO:0065008,GO:…	-	-	Heavy metal-associated isoprenylated plant protein 26-like
Caz03g13810	green	-	-	-	-	Miraculin-like
Caz02g12320	turquoise	-	-	ko:K08912	ko00196,ko01100,map00196,map01100	The light-harvesting complex (LHC) functions as a light receptor, it captures and delivers excitation energy to photosystems with which it is closely associated
Caz07g14120	green	-	-	ko:K07418	ko00590,ko00591,ko01100,ko04212,ko04726,ko04750,ko04913,map00590,map00591,map01100,map04212,map04726,map04750,map04913	Cytochrome P450
Caz05g01340	blue	-	GO:0003674,GO:0003774,GO:0003777,GO:0003824,GO:0005575,GO:0005622,GO:0005623,GO:0005856,GO:0005871,GO:0005875,GO:0006928,GO:0007017,GO:0007018,GO:0008150,GO:0009987,GO:0015630,GO:0016462,GO:0016787,GO:0016817,GO:0016818,GO:0016887,GO:0017111,GO:0032991,GO:0043226,GO:0043228,GO:0043229,GO:0043232,GO:0044422,GO:0044424,GO:0044430,GO:0044446,GO:0044464	ko:K10406	-	Belongs to the TRAFAC class myosin-kinesin ATPase superfamily. Kinesin family
Caz02g27050	blue	-	GO:0000226,GO:0001932,GO:0001934,GO:0003674,GO:0003824,GO:0004672,GO:0004674,GO:0005575,GO:0005576,GO:0005622,GO:0005623,GO:0005737,GO:0005938,GO:0006464,GO:0006468,GO:0006793,GO:0006796,GO:0006807,GO:0006950,GO:0006996,GO:0007010,GO:0007017,GO:0007154,GO:0007165,GO:0007346,GO:0008150,GO:0008152,GO:0009653,GO:0009893,GO:0009987,GO:0010562,GO:0010604,GO:0016043,GO:0016301,GO:0016310,GO:0016740,GO:…	-	-	Mitogen-activated protein kinase kinase kinase
Caz05g18940	brown	-	-	-	-	Soybean trypsin inhibitor (Kunitz) family of protease inhibitors
Caz09g08120	turquoise	-	-	ko:K01094	ko00564,ko01100,map00564,map01100	Mitochondrial PGP phosphatase
Caz01g31040	brown	-	-	-	-	Domain of unknown function (DUF296)
Caz12g03610	brown	-	-	-	-	late blight resistance protein
Caz01g04670	brown	-	GO:0003674,GO:0003676,GO:0003677,GO:0003680,GO:0003690,GO:0003700,GO:0005488,GO:0005575,GO:0005622,GO:0005623,GO:0005634,GO:0006355,GO:0008150,GO:0009889,GO:0010468,GO:0010556,GO:0019219,GO:0019222,GO:0031323,GO:0031326,GO:0043226,GO:0043227,GO:0043229,GO:0043231,GO:0043565,GO:0044424,GO:0044464,GO:0050789,GO:0050794,GO:0051171,GO:0051252,GO:0060255,GO:0065007,GO:0080090,GO:0097159,GO:0140110,GO:…	-	-	Transcription factor that specifically binds AT-rich DNA sequences related to the nuclear matrix attachment regions (MARs)
Caz02g32520	grey	-	-	-	-	BRO1-like domain
Caz02g31250	turquoise	-	GO:0005575,GO:0005622,GO:0005623,GO:0005634,GO:0005737,GO:0005739,GO:0006091,GO:0008150,GO:0008152,GO:0009507,GO:0009526,GO:0009532,GO:0009534,GO:0009535,GO:0009536,GO:0009570,GO:0009579,GO:0009941,GO:0009987,GO:0015979,GO:0016020,GO:0016043,GO:0019684,GO:0022607,GO:0031967,GO:0031975,GO:0031976,GO:0031984,GO:0034357,GO:0034622,GO:0042651,GO:0043226,GO:0043227,GO:0043229,GO:0043231,GO:0043933,GO:…	-	-	photosystem I assembly
Caz11g05140	turquoise	-	GO:0003674,GO:0003824,GO:0016740,GO:0016746,GO:0016747,GO:0050734	ko:K13065	ko00940,ko00941,ko00945,ko01100,ko01110,map00940,map00941,map00945,map01100,map01110	Transferase family
Caz02g14840	blue	-	-	ko:K07428	ko04726,map04726	Cytochrome P450
Caz02g30260	turquoise	-	GO:0003674,GO:0003824,GO:0004034,GO:0005975,GO:0005996,GO:0006006,GO:0006012,GO:0008150,GO:0008152,GO:0009056,GO:0016052,GO:0016853,GO:0016854,GO:0016857,GO:0019318,GO:0019320,GO:0019388,GO:0033499,GO:0044238,GO:0044281,GO:0044282,GO:0046365,GO:0071704,GO:1901575	ko:K01785	ko00010,ko00052,ko01100,ko01110,ko01120,ko01130,map00010,map00052,map01100,map01110,map01120,map01130	Converts alpha-aldose to the beta-anomer
Caz01g05780	blue	-	-	-	-	Conserved gene of
Caz02g09030	green	-	GO:0008150,GO:0009888,GO:0010073,GO:0032501,GO:0032502,GO:0048507,GO:0048856	-	-	Leucine-rich repeat receptor-like protein kinase
Caz08g25230	yellow	-	-	-	-	Thaumatin family
Caz03g40050	turquoise	-	-	-	-	Belongs to the disease resistance NB-LRR family
Caz04g05460	yellow	-	GO:0000003,GO:0000082,GO:0000278,GO:0003006,GO:0005575,GO:0005622,GO:0005623,GO:0005634,GO:0007049,GO:0007275,GO:0008150,GO:0009719,GO:0009725,GO:0009735,GO:0009743,GO:0009744,GO:0009791,GO:0009888,GO:0009987,GO:0010033,GO:0010154,GO:0010374,GO:0010440,GO:0010444,GO:0022402,GO:0022414,GO:0030154,GO:0032501,GO:0032502,GO:0034285,GO:0042221,GO:0043226,GO:0043227,GO:0043229,GO:0043231,GO:0044424,GO:…	ko:K14505	ko04075,map04075	Belongs to the cyclin family
Caz02g12860	turquoise	-	-	-	-	Belongs to the iron ascorbate-dependent oxidoreductase family
Caz01g35400	green	-	-	-	-	-
Caz06g08800	turquoise	-	-	ko:K13065	ko00940,ko00941,ko00945,ko01100,ko01110,map00940,map00941,map00945,map01100,map01110	Vinorine synthase-like
Caz04g08710	blue	-	-	ko:K03327	-	Belongs to the multi antimicrobial extrusion (MATE) (TC 2.A.66.1) family
Caz10g17160	turquoise	-	GO:0003674,GO:0003824,GO:0004672,GO:0004674,GO:0005575,GO:0005623,GO:0005886,GO:0006464,GO:0006468,GO:0006793,GO:0006796,GO:0006807,GO:0006950,GO:0006952,GO:0008150,GO:0008152,GO:0009605,GO:0009607,GO:0009617,GO:0009987,GO:0016020,GO:0016301,GO:0016310,GO:0016740,GO:0016772,GO:0016773,GO:0019538,GO:0036211,GO:0042742,GO:0043170,GO:0043207,GO:0043412,GO:0044237,GO:0044238,GO:0044260,GO:0044267,GO:…	-	-	Cysteine-rich receptor-like protein kinase
Caz09g16770	brown	-	GO:0000003,GO:0003006,GO:0003674,GO:0003700,GO:0005575,GO:0005622,GO:0005623,GO:0005634,GO:0006355,GO:0006950,GO:0007275,GO:0008150,GO:0009266,GO:0009409,GO:0009628,GO:0009791,GO:0009889,GO:0009908,GO:0010468,GO:0010556,GO:0019219,GO:0019222,GO:0022414,GO:0031323,GO:0031326,GO:0032501,GO:0032502,GO:0043226,GO:0043227,GO:0043229,GO:0043231,GO:0044424,GO:0044464,GO:0048367,GO:0048437,GO:0048438,GO:…	-	-	zinc finger
Caz08g08910	turquoise	-	-	ko:K05391	ko04626,map04626	Cyclic nucleotide-gated ion channel 1-like
Caz04g11830	green	-	GO:0003674,GO:0003824,GO:0004601,GO:0005575,GO:0005618,GO:0005622,GO:0005623,GO:0005737,GO:0005773,GO:0005911,GO:0008150,GO:0008152,GO:0009505,GO:0009506,GO:0009636,GO:0009664,GO:0009987,GO:0016020,GO:0016043,GO:0016209,GO:0016491,GO:0016684,GO:0030054,GO:0030312,GO:0042221,GO:0043226,GO:0043227,GO:0043229,GO:0043231,GO:0044424,GO:0044444,GO:0044464,GO:0045229,GO:0050896,GO:0051716,GO:0055044,GO:…	ko:K00430	ko00940,ko01100,ko01110,map00940,map01100,map01110	Belongs to the peroxidase family. Classical plant (class III) peroxidase subfamily
Caz11g08210	turquoise	-	-	-	-	ABC-2 type transporter
Caz03g36050	turquoise	-	GO:0001101,GO:0003674,GO:0005215,GO:0006810,GO:0006857,GO:0006950,GO:0006952,GO:0006970,GO:0006972,GO:0008150,GO:0009605,GO:0009607,GO:0009611,GO:0009617,GO:0009624,GO:0009628,GO:0009651,GO:0009719,GO:0009725,GO:0009737,GO:0009751,GO:0009753,GO:0010033,GO:0010243,GO:0014070,GO:0015833,GO:0022857,GO:0033993,GO:0035672,GO:0035673,GO:0042221,GO:0042493,GO:0042538,GO:0042742,GO:0042886,GO:0042887,GO:…	ko:K14638	-	POT family
Caz05g03730	blue	-	GO:0005575,GO:0005622,GO:0005623,GO:0005737,GO:0005783,GO:0005789,GO:0008150,GO:0008152,GO:0009058,GO:0009719,GO:0009725,GO:0009733,GO:0010033,GO:0012505,GO:0016020,GO:0019748,GO:0031090,GO:0031984,GO:0042175,GO:0042221,GO:0043226,GO:0043227,GO:0043229,GO:0043231,GO:0044422,GO:0044424,GO:0044425,GO:0044432,GO:0044444,GO:0044446,GO:0044464,GO:0044550,GO:0050896,GO:0098827	ko:K20562	-	Belongs to the cytochrome P450 family
Caz06g27540	yellow	-	-	-	-	-
Caz03g33970	blue	-	GO:0002252,GO:0002376,GO:0003674,GO:0005488,GO:0005515,GO:0005575,GO:0005622,GO:0005623,GO:0005737,GO:0006810,GO:0006950,GO:0006952,GO:0008150,GO:0009605,GO:0009607,GO:0009615,GO:0016032,GO:0040011,GO:0043207,GO:0043621,GO:0044000,GO:0044403,GO:0044419,GO:0044424,GO:0044464,GO:0044766,GO:0046739,GO:0046741,GO:0046794,GO:0050896,GO:0051179,GO:0051234,GO:0051607,GO:0051701,GO:0051704,GO:0051707,GO:…	-	-	restricted tev movement
Caz11g16210	brown	-	-	-	-	LRR receptor-like serine threonine-protein kinase GSO1
Caz02g11460	green	-	GO:0001871,GO:0003674,GO:0003824,GO:0004553,GO:0005488,GO:0005575,GO:0005618,GO:0005623,GO:0005886,GO:0007154,GO:0008150,GO:0008422,GO:0009505,GO:0009987,GO:0015926,GO:0016020,GO:0016787,GO:0016798,GO:0030246,GO:0030247,GO:0030312,GO:0031224,GO:0031225,GO:0031226,GO:0042973,GO:0044425,GO:0044459,GO:0044464,GO:0046658,GO:0071944	-	-	Glycosyl hydrolases family 17
Caz08g21010	green	-	-	-	-	Peptidase of plants and bacteria
Caz02g15600	blue	-	GO:0000226,GO:0001578,GO:0005575,GO:0005622,GO:0005623,GO:0005737,GO:0005856,GO:0005929,GO:0005930,GO:0006996,GO:0007010,GO:0007017,GO:0008150,GO:0009987,GO:0016043,GO:0022607,GO:0030030,GO:0030031,GO:0031514,GO:0032838,GO:0035082,GO:0036126,GO:0042995,GO:0043226,GO:0043228,GO:0043229,GO:0043232,GO:0044085,GO:0044422,GO:0044424,GO:0044430,GO:0044441,GO:0044444,GO:0044446,GO:0044463,GO:0044464,GO:…	ko:K09510	-	DnaJ C terminal domain
Caz07g19170	yellow	-	GO:0003674,GO:0003712,GO:0005488,GO:0005515,GO:0005575,GO:0005622,GO:0005623,GO:0005634,GO:0006355,GO:0007623,GO:0008150,GO:0009314,GO:0009416,GO:0009628,GO:0009639,GO:0009641,GO:0009889,GO:0009890,GO:0009892,GO:0010468,GO:0010556,GO:0010558,GO:0010605,GO:0010629,GO:0019219,GO:0019222,GO:0031323,GO:0031324,GO:0031326,GO:0031327,GO:0032502,GO:0042802,GO:0042803,GO:0043226,GO:0043227,GO:0043229,GO:…	-	-	transcription factor
Caz02g14730	turquoise	-	GO:0003674,GO:0003824,GO:0004620,GO:0005575,GO:0005622,GO:0005623,GO:0005737,GO:0006629,GO:0006638,GO:0006639,GO:0008150,GO:0008152,GO:0008970,GO:0009056,GO:0009987,GO:0010029,GO:0010187,GO:0010876,GO:0016042,GO:0016298,GO:0016787,GO:0016788,GO:0019915,GO:0033036,GO:0044237,GO:0044238,GO:0044242,GO:0044248,GO:0044255,GO:0044424,GO:0044464,GO:0046339,GO:0046340,GO:0046461,GO:0046462,GO:0046464,GO:…	-	-	Triacylglycerol lipase
Caz03g34040	grey	-	GO:0003674,GO:0005488,GO:0005575,GO:0005622,GO:0005623,GO:0005737,GO:0006810,GO:0006811,GO:0006812,GO:0006873,GO:0006875,GO:0006950,GO:0008150,GO:0009636,GO:0009987,GO:0010035,GO:0010038,GO:0019725,GO:0030001,GO:0030003,GO:0042221,GO:0042592,GO:0043167,GO:0043169,GO:0044424,GO:0044464,GO:0046686,GO:0046872,GO:0046914,GO:0046916,GO:0048878,GO:0050801,GO:0050896,GO:0051179,GO:0051234,GO:0055065,GO:…	-	-	Heavy metal-associated isoprenylated plant protein
Caz08g16930	turquoise	-	GO:0005575,GO:0005622,GO:0005623,GO:0005737,GO:0008150,GO:0008152,GO:0009314,GO:0009416,GO:0009507,GO:0009536,GO:0009628,GO:0009987,GO:0015979,GO:0043226,GO:0043227,GO:0043229,GO:0043231,GO:0044237,GO:0044424,GO:0044444,GO:0044464,GO:0050896	ko:K02639	ko00195,map00195	Ferredoxins are iron-sulfur proteins that transfer electrons in a wide variety of metabolic reactions
Caz09g18990	turquoise	-	-	ko:K13449	ko04016,ko04075,ko04626,map04016,map04075,map04626	Cytoplasmic small heat shock protein class I
Caz12g15260	blue	-	-	-	-	Conserved gene of
Caz05g02030	turquoise	CHLH	GO:0003674,GO:0003824,GO:0005575,GO:0005622,GO:0005623,GO:0005737,GO:0005739,GO:0009507,GO:0009526,GO:0009528,GO:0009532,GO:0009536,GO:0009570,GO:0009706,GO:0009941,GO:0010007,GO:0016020,GO:0016851,GO:0016874,GO:0019866,GO:0031090,GO:0031967,GO:0031969,GO:0031975,GO:0032991,GO:0042170,GO:0043226,GO:0043227,GO:0043229,GO:0043231,GO:0044422,GO:0044424,GO:0044434,GO:0044435,GO:0044444,GO:0044446,GO:…	ko:K03403	ko00860,ko01100,ko01110,map00860,map01100,map01110	Magnesium-chelatase subunit ChlH
Caz12g02230	turquoise	-	-	-	-	RECEPTOR-LIKE protein
Caz11g19060	brown	-	GO:0003674,GO:0003824,GO:0004497,GO:0006629,GO:0008150,GO:0008152,GO:0008202,GO:0008395,GO:0009719,GO:0009725,GO:0009741,GO:0010033,GO:0010268,GO:0010817,GO:0014070,GO:0016128,GO:0016131,GO:0016491,GO:0033993,GO:0042221,GO:0042445,GO:0042592,GO:0044238,GO:0048878,GO:0050896,GO:0055088,GO:0055114,GO:0065007,GO:0065008,GO:0071704,GO:1901360,GO:1901615,GO:1901700	ko:K15639	ko00905,map00905	Cytochrome p450
Caz12g20670	green	-	-	ko:K21354	-	Belongs to the UDP-glycosyltransferase family
Caz03g33030	turquoise	-	-	-	-	Myb/SANT-like DNA-binding domain
Caz07g17170	yellow	-	-	-	-	-
Caz07g15940	yellow	-	-	-	-	-
Caz08g22210	green	-	-	-	-	-
Caz02g16290	turquoise	-	-	ko:K15637	ko04137,ko04217,ko04668,map04137,map04217,map04668	Phosphoglycerate mutase family
Caz11g00620	turquoise	-	-	ko:K19613	ko04014,map04014	disease resistance
Caz05g18750	brown	-	-	-	-	F-Box protein
Caz05g07770	green	-	GO:0003674,GO:0003700,GO:0006355,GO:0008150,GO:0009889,GO:0010468,GO:0010556,GO:0019219,GO:0019222,GO:0031323,GO:0031326,GO:0050789,GO:0050794,GO:0051171,GO:0051252,GO:0060255,GO:0065007,GO:0080090,GO:0140110,GO:1903506,GO:2000112,GO:2001141	-	-	Myb family transcription factor At1g14600
Caz02g22910	yellow	-	GO:0003674,GO:0003824,GO:0004553,GO:0004565,GO:0005575,GO:0005618,GO:0005622,GO:0005623,GO:0005737,GO:0005773,GO:0009505,GO:0015925,GO:0016787,GO:0016798,GO:0030312,GO:0043226,GO:0043227,GO:0043229,GO:0043231,GO:0044424,GO:0044444,GO:0044464,GO:0071944	-	-	Beta-galactosidase
Caz01g02780	green	-	-	ko:K21915,ko:K21953	-	domain-containing protein
Caz05g03360	turquoise	-	GO:0005575,GO:0005623,GO:0005886,GO:0006950,GO:0006952,GO:0007154,GO:0007165,GO:0008150,GO:0009987,GO:0016020,GO:0023052,GO:0044464,GO:0050789,GO:0050794,GO:0050896,GO:0051716,GO:0065007,GO:0071944	ko:K13459,ko:K13460,ko:K20599	ko04016,ko04626,map04016,map04626	Belongs to the disease resistance NB-LRR family
Caz03g41620	green	-	GO:0001101,GO:0003674,GO:0003824,GO:0005575,GO:0005622,GO:0005623,GO:0005737,GO:0005829,GO:0006066,GO:0006082,GO:0006629,GO:0006714,GO:0006720,GO:0006721,GO:0006950,GO:0006970,GO:0008150,GO:0008152,GO:0008194,GO:0008300,GO:0009056,GO:0009628,GO:0009651,GO:0009687,GO:0009719,GO:0009725,GO:0009737,GO:0009987,GO:0010033,GO:0016020,GO:0016042,GO:0016054,GO:0016107,GO:0016115,GO:0016740,GO:0016757,GO:…	ko:K08237	-	Belongs to the UDP-glycosyltransferase family
Caz11g17710	turquoise	-	-	-	-	-
Caz06g29540	turquoise	-	-	-	-	Leucine Rich Repeat
Caz02g22040	green	-	GO:0003674,GO:0005488,GO:0005575,GO:0005622,GO:0005623,GO:0005737,GO:0005886,GO:0006810,GO:0006811,GO:0006812,GO:0006873,GO:0006875,GO:0008150,GO:0009987,GO:0016020,GO:0019725,GO:0030001,GO:0030003,GO:0042592,GO:0043167,GO:0043169,GO:0044424,GO:0044464,GO:0046872,GO:0046914,GO:0046916,GO:0048878,GO:0050801,GO:0051179,GO:0051234,GO:0055065,GO:0055076,GO:0055080,GO:0055082,GO:0065007,GO:0065008,GO:…	-	-	Heavy metal-associated isoprenylated plant protein 26-like
Caz02g14540	yellow	-	GO:0003674,GO:0003824,GO:0004620,GO:0005575,GO:0005622,GO:0005623,GO:0005737,GO:0006629,GO:0006638,GO:0006639,GO:0008150,GO:0008152,GO:0008970,GO:0009056,GO:0009987,GO:0010029,GO:0010187,GO:0010876,GO:0016042,GO:0016298,GO:0016787,GO:0016788,GO:0019915,GO:0033036,GO:0044237,GO:0044238,GO:0044242,GO:0044248,GO:0044255,GO:0044424,GO:0044464,GO:0046339,GO:0046340,GO:0046461,GO:0046462,GO:0046464,GO:…	-	-	phospholipase
Caz02g24790	blue	-	-	-	-	-
Caz07g19810	turquoise	-	-	ko:K09840	ko00906,ko01100,ko01110,map00906,map01100,map01110	9-cis-epoxycarotenoid dioxygenase
Caz10g10570	turquoise	-	-	ko:K05894	ko00592,ko01100,ko01110,map00592,map01100,map01110	12-oxophytodienoate reductase
Caz06g13250	brown	-	-	-	-	leucine-rich repeat receptor-like protein kinase At2g19210
Caz08g00820	brown	-	GO:0000976,GO:0000981,GO:0001046,GO:0001047,GO:0001067,GO:0001228,GO:0003674,GO:0003676,GO:0003677,GO:0003690,GO:0003700,GO:0005488,GO:0005575,GO:0005622,GO:0005623,GO:0005634,GO:0006139,GO:0006351,GO:0006355,GO:0006357,GO:0006366,GO:0006725,GO:0006807,GO:0008150,GO:0008152,GO:0009058,GO:0009059,GO:0009889,GO:0009891,GO:0009893,GO:0009987,GO:0010467,GO:0010468,GO:0010556,GO:0010557,GO:0010604,GO:…	-	-	transcription factor
Caz12g07980	turquoise	-	-	-	-	resistance
Caz12g21570	green	-	GO:0003674,GO:0003824,GO:0005575,GO:0005622,GO:0005623,GO:0005737,GO:0005777,GO:0005911,GO:0006629,GO:0006644,GO:0006714,GO:0006720,GO:0006721,GO:0006793,GO:0006796,GO:0006950,GO:0008150,GO:0008152,GO:0008299,GO:0008610,GO:0009058,GO:0009506,GO:0009605,GO:0009607,GO:0009611,GO:0009975,GO:0009987,GO:0010333,GO:0010334,GO:0016106,GO:0016114,GO:0016829,GO:0016835,GO:0016838,GO:0019637,GO:0030054,GO:…	ko:K14184,ko:K15795,ko:K15799,ko:K15803	ko00909,ko01100,ko01110,map00909,map01100,map01110	synthase
Caz07g22090	green	-	-	-	-	divergent subfamily of APPLE domains
Caz03g12020	yellow	-	-	ko:K01728	ko00040,ko02024,map00040,map02024	Amb_all
Caz09g16740	blue	-	-	-	-	zinc finger
Caz10g05860	turquoise	-	GO:0000229,GO:0001101,GO:0003674,GO:0003676,GO:0003677,GO:0005488,GO:0005515,GO:0005575,GO:0005622,GO:0005623,GO:0005694,GO:0005737,GO:0006091,GO:0008150,GO:0008152,GO:0009295,GO:0009507,GO:0009508,GO:0009521,GO:0009522,GO:0009526,GO:0009532,GO:0009534,GO:0009535,GO:0009536,GO:0009579,GO:0009719,GO:0009725,GO:0009737,GO:0009767,GO:0009773,GO:0009941,GO:0009987,GO:0010033,GO:0015979,GO:0016020,GO:…	-	-	CAAD domains of cyanobacterial aminoacyl-tRNA synthetase
Caz03g16990	blue	-	-	ko:K14488	ko04075,map04075	auxin-induced protein
Caz06g14870	turquoise	-	-	ko:K22395	ko00940,ko01100,ko01110,map00940,map01100,map01110	Belongs to the oxygen-dependent FAD-linked oxidoreductase family
Caz07g13280	green	ACO1	GO:0000302,GO:0001101,GO:0003674,GO:0003824,GO:0005488,GO:0005507,GO:0005575,GO:0005618,GO:0005622,GO:0005623,GO:0005737,GO:0005783,GO:0005794,GO:0005829,GO:0005886,GO:0005911,GO:0006950,GO:0006970,GO:0006979,GO:0008150,GO:0008152,GO:0009058,GO:0009506,GO:0009593,GO:0009605,GO:0009607,GO:0009620,GO:0009628,GO:0009651,GO:0009692,GO:0009693,GO:0009719,GO:0009720,GO:0009723,GO:0009725,GO:0009726,GO:…	ko:K05933	ko00270,ko01100,ko01110,map00270,map01100,map01110	Belongs to the iron ascorbate-dependent oxidoreductase family
Caz11g07220	brown	-	GO:0000325,GO:0003674,GO:0005215,GO:0005372,GO:0005575,GO:0005622,GO:0005623,GO:0005737,GO:0005773,GO:0005774,GO:0005886,GO:0005887,GO:0006810,GO:0006811,GO:0006833,GO:0008150,GO:0009705,GO:0015204,GO:0015250,GO:0015267,GO:0015318,GO:0015840,GO:0016020,GO:0016021,GO:0019755,GO:0022803,GO:0022838,GO:0022857,GO:0031090,GO:0031224,GO:0031226,GO:0034220,GO:0042044,GO:0042807,GO:0042886,GO:0042887,GO:…	ko:K09873	-	Belongs to the MIP aquaporin (TC 1.A.8) family
Caz07g02870	turquoise	-	-	ko:K20720,ko:K20721	ko05010,map05010	Reticulon-like protein
Caz08g25550	turquoise	HPR	GO:0001101,GO:0003674,GO:0003676,GO:0003723,GO:0003727,GO:0003824,GO:0005488,GO:0005575,GO:0005576,GO:0005622,GO:0005623,GO:0005737,GO:0005777,GO:0005829,GO:0006950,GO:0007154,GO:0008150,GO:0008152,GO:0008187,GO:0008266,GO:0008465,GO:0009314,GO:0009414,GO:0009415,GO:0009416,GO:0009507,GO:0009536,GO:0009605,GO:0009628,GO:0009853,GO:0009854,GO:0009987,GO:0009991,GO:0010035,GO:0016491,GO:0016614,GO:…	ko:K15893	ko00260,ko00630,ko01100,ko01110,ko01130,ko01200,map00260,map00630,map01100,map01110,map01130,map01200	Belongs to the D-isomer specific 2-hydroxyacid dehydrogenase family
Caz07g16460	yellow	EXPB1	GO:0005575,GO:0005618,GO:0005623,GO:0005911,GO:0006949,GO:0008150,GO:0009506,GO:0009653,GO:0009987,GO:0016020,GO:0030054,GO:0030312,GO:0032502,GO:0044464,GO:0048646,GO:0048856,GO:0055044,GO:0071944	ko:K20628	-	Belongs to the expansin family
Caz03g06890	blue	-	-	-	-	non-haem dioxygenase in morphine synthesis N-terminal
Caz09g02660	turquoise	-	GO:0003674,GO:0003824,GO:0006629,GO:0006720,GO:0006721,GO:0008150,GO:0008152,GO:0008299,GO:0008610,GO:0009058,GO:0009975,GO:0009987,GO:0016108,GO:0016109,GO:0016114,GO:0016116,GO:0016117,GO:0016122,GO:0016123,GO:0016853,GO:0016860,GO:0042440,GO:0044237,GO:0044238,GO:0044249,GO:0044255,GO:0045435,GO:0046148,GO:0071704,GO:1901576	ko:K06444	ko00906,ko01100,ko01110,map00906,map01100,map01110	Lycopene epsilon cyclase
Caz02g11880	turquoise	UREG	GO:0006807,GO:0008150,GO:0008152,GO:0043085,GO:0044093,GO:0050790,GO:0065007,GO:0065009	ko:K03189	-	Urease accessory protein G
Caz08g15780	blue	-	GO:0005575,GO:0005618,GO:0005623,GO:0030312,GO:0044464,GO:0071944	-	-	germin-like protein
Caz01g26590	blue	-	GO:0005575,GO:0005618,GO:0005623,GO:0009505,GO:0030312,GO:0044464,GO:0071944	-	-	Fibronectin type III-like domain
Caz01g38300	turquoise	-	-	-	-	-
Caz02g27110	brown	-	-	-	-	Lipase (class 3)
Caz07g23540	turquoise	-	-	ko:K12160	ko03013,ko05418,map03013,map05418	Small ubiquitin-related modifier
Caz07g00170	turquoise	-	-	-	-	defensin-like protein
Caz02g13570	turquoise	-	-	-	-	Complex I intermediate-associated protein 30 (CIA30)
Caz07g04940	yellow	-	GO:0006950,GO:0006970,GO:0008150,GO:0009628,GO:0009651,GO:0009719,GO:0009725,GO:0009743,GO:0009744,GO:0009787,GO:0009788,GO:0009966,GO:0009968,GO:0010033,GO:0010646,GO:0010648,GO:0023051,GO:0023057,GO:0034285,GO:0042221,GO:0048519,GO:0048523,GO:0048583,GO:0048585,GO:0050789,GO:0050794,GO:0050896,GO:0065007,GO:1901419,GO:1901420,GO:1901700,GO:1905957,GO:1905958	ko:K07297	ko04152,ko04211,ko04920,ko04932,map04152,map04211,map04920,map04932	Haemolysin-III related
Caz03g30710	brown	-	-	-	-	-
Caz08g22240	brown	-	-	ko:K00430	ko00940,ko01100,ko01110,map00940,map01100,map01110	Belongs to the peroxidase family. Classical plant (class III) peroxidase subfamily
Caz06g29960	brown	-	-	-	-	Belongs to the disease resistance NB-LRR family
Caz09g01040	turquoise	-	GO:0005575,GO:0005623,GO:0005886,GO:0006950,GO:0006952,GO:0007154,GO:0007165,GO:0008150,GO:0009987,GO:0016020,GO:0023052,GO:0044464,GO:0050789,GO:0050794,GO:0050896,GO:0051716,GO:0065007,GO:0071944	ko:K13459,ko:K13460,ko:K20599	ko04016,ko04626,map04016,map04626	resistance protein
Caz03g31520	blue	-	GO:0003674,GO:0003700,GO:0005575,GO:0005622,GO:0005623,GO:0005634,GO:0006355,GO:0006950,GO:0008150,GO:0009628,GO:0009889,GO:0010468,GO:0010556,GO:0019219,GO:0019222,GO:0031323,GO:0031326,GO:0034059,GO:0036293,GO:0043226,GO:0043227,GO:0043229,GO:0043231,GO:0044424,GO:0044464,GO:0050789,GO:0050793,GO:0050794,GO:0050896,GO:0051171,GO:0051239,GO:0051252,GO:0060255,GO:0065007,GO:0070482,GO:0080090,GO:…	ko:K09286	-	DNA-binding domain in plant proteins such as APETALA2 and EREBPs
Caz02g32610	yellow	-	-	-	-	Plastocyanin-like domain
Caz03g28360	blue	-	GO:0000002,GO:0000018,GO:0003674,GO:0003676,GO:0003677,GO:0003697,GO:0005488,GO:0005575,GO:0005576,GO:0005622,GO:0005623,GO:0005737,GO:0005739,GO:0006996,GO:0007005,GO:0008150,GO:0009892,GO:0009987,GO:0010605,GO:0016043,GO:0019219,GO:0019222,GO:0031323,GO:0031324,GO:0043226,GO:0043227,GO:0043229,GO:0043231,GO:0044424,GO:0044444,GO:0044464,GO:0045910,GO:0045934,GO:0048046,GO:0048519,GO:0048523,GO:…	-	-	Single-strand binding protein family
Caz03g13820	yellow	-	-	-	-	Soybean trypsin inhibitor (Kunitz) family of protease inhibitors
Caz07g02420	turquoise	-	-	ko:K03260	ko03013,ko05416,map03013,map05416	eukaryotic translation initiation factor isoform 4G-1-like
Caz01g18310	turquoise	-	GO:0003674,GO:0005215,GO:0005319,GO:0005548,GO:0006649,GO:0006810,GO:0006811,GO:0006820,GO:0006869,GO:0008150,GO:0009987,GO:0010876,GO:0015711,GO:0015748,GO:0015914,GO:0016043,GO:0033036,GO:0051179,GO:0051234,GO:0061024,GO:0071702,GO:0071840	-	-	Plant lipid transfer protein / seed storage protein / trypsin-alpha amylase inhibitor domain family
Caz03g35170	turquoise	-	-	ko:K08176	-	phosphate transporter
Caz04g13800	turquoise	-	-	-	-	alpha/beta hydrolase fold
Caz10g05450	brown	-	-	ko:K01696	ko00260,ko00400,ko01100,ko01110,ko01130,ko01230,map00260,map00400,map01100,map01110,map01130,map01230	Tryptophan synthase beta chain
Caz02g21500	yellow	-	GO:0003674,GO:0003824,GO:0004601,GO:0005575,GO:0005618,GO:0005623,GO:0005911,GO:0008150,GO:0008152,GO:0009505,GO:0009506,GO:0009636,GO:0009664,GO:0009987,GO:0016043,GO:0016209,GO:0016491,GO:0016684,GO:0030054,GO:0030312,GO:0042221,GO:0044464,GO:0045229,GO:0050896,GO:0051716,GO:0055044,GO:0055114,GO:0070887,GO:0071554,GO:0071555,GO:0071669,GO:0071840,GO:0071944,GO:0097237,GO:0098754,GO:0098869,GO:…	ko:K00430	ko00940,ko01100,ko01110,map00940,map01100,map01110	Removal of H(2)O(2), oxidation of toxic reductants, biosynthesis and degradation of lignin, suberization, auxin catabolism, response to environmental stresses such as wounding, pathogen attack and oxidative stress
Caz02g15160	brown	-	GO:0003674,GO:0003824,GO:0004620,GO:0005575,GO:0005622,GO:0005623,GO:0005737,GO:0006629,GO:0006638,GO:0006639,GO:0008150,GO:0008152,GO:0008970,GO:0009056,GO:0009987,GO:0010029,GO:0010187,GO:0010876,GO:0016042,GO:0016298,GO:0016787,GO:0016788,GO:0019915,GO:0033036,GO:0044237,GO:0044238,GO:0044242,GO:0044248,GO:0044255,GO:0044424,GO:0044464,GO:0046339,GO:0046340,GO:0046461,GO:0046462,GO:0046464,GO:…	-	-	Lipase (class 3)
Caz02g14510	yellow	-	GO:0003674,GO:0003824,GO:0004620,GO:0005575,GO:0005622,GO:0005623,GO:0005737,GO:0006629,GO:0006638,GO:0006639,GO:0008150,GO:0008152,GO:0008970,GO:0009056,GO:0009987,GO:0010029,GO:0010187,GO:0010876,GO:0016042,GO:0016298,GO:0016787,GO:0016788,GO:0019915,GO:0033036,GO:0044237,GO:0044238,GO:0044242,GO:0044248,GO:0044255,GO:0044424,GO:0044464,GO:0046339,GO:0046340,GO:0046461,GO:0046462,GO:0046464,GO:…	-	-	phospholipase
Caz01g11810	yellow	-	GO:0005575,GO:0005622,GO:0005623,GO:0005737,GO:0009507,GO:0009534,GO:0009536,GO:0009543,GO:0009579,GO:0031976,GO:0031977,GO:0031978,GO:0031984,GO:0043226,GO:0043227,GO:0043229,GO:0043231,GO:0044422,GO:0044424,GO:0044434,GO:0044435,GO:0044436,GO:0044444,GO:0044446,GO:0044464	ko:K00422	ko00350,ko00950,ko01100,ko01110,map00350,map00950,map01100,map01110	Polyphenol oxidase
Caz04g22630	turquoise	-	GO:0003674,GO:0003824,GO:0004672,GO:0004674,GO:0005575,GO:0005623,GO:0005886,GO:0006464,GO:0006468,GO:0006793,GO:0006796,GO:0006807,GO:0006950,GO:0006952,GO:0008150,GO:0008152,GO:0009605,GO:0009607,GO:0009617,GO:0009987,GO:0016020,GO:0016301,GO:0016310,GO:0016740,GO:0016772,GO:0016773,GO:0019538,GO:0036211,GO:0042742,GO:0043170,GO:0043207,GO:0043412,GO:0044237,GO:0044238,GO:0044260,GO:0044267,GO:…	-	-	Cysteine-rich receptor-like protein kinase
Caz01g36320	yellow	-	GO:0001666,GO:0005575,GO:0005618,GO:0005622,GO:0005623,GO:0005737,GO:0005768,GO:0005769,GO:0005773,GO:0005774,GO:0005794,GO:0005802,GO:0006810,GO:0006873,GO:0006885,GO:0006897,GO:0006909,GO:0006950,GO:0007155,GO:0008150,GO:0009505,GO:0009628,GO:0009987,GO:0012505,GO:0016020,GO:0016021,GO:0016043,GO:0016192,GO:0019725,GO:0022607,GO:0022610,GO:0030003,GO:0030004,GO:0030312,GO:0030641,GO:0031090,GO:…	ko:K17086	-	Transmembrane 9 superfamily member
Caz08g21860	blue	-	GO:0003674,GO:0003700,GO:0006355,GO:0006950,GO:0006952,GO:0008150,GO:0009605,GO:0009607,GO:0009620,GO:0009888,GO:0009889,GO:0009987,GO:0010033,GO:0010087,GO:0010200,GO:0010243,GO:0010468,GO:0010556,GO:0019219,GO:0019222,GO:0031323,GO:0031326,GO:0032502,GO:0042221,GO:0042493,GO:0043207,GO:0048856,GO:0050789,GO:0050794,GO:0050832,GO:0050896,GO:0051171,GO:0051252,GO:0051301,GO:0051704,GO:0051707,GO:…	-	-	Ethylene-responsive transcription factor ERF109-like
Caz06g28980	turquoise	-	-	-	-	Belongs to the disease resistance NB-LRR family
Caz07g15600	green	-	-	-	-	Proteinase inhibitor
Caz06g18430	turquoise	-	GO:0003674,GO:0003824,GO:0004497,GO:0005575,GO:0005622,GO:0005623,GO:0005737,GO:0006725,GO:0006778,GO:0006779,GO:0006807,GO:0008150,GO:0008152,GO:0009058,GO:0009507,GO:0009526,GO:0009528,GO:0009534,GO:0009535,GO:0009536,GO:0009579,GO:0009706,GO:0009941,GO:0009987,GO:0010277,GO:0015994,GO:0015995,GO:0016020,GO:0016491,GO:0016701,GO:0016703,GO:0018130,GO:0019438,GO:0019866,GO:0031090,GO:0031967,GO:…	ko:K13600	ko00860,ko01100,ko01110,map00860,map01100,map01110	Pheophorbide a oxygenase
Caz11g19170	brown	-	-	ko:K22312	-	Belongs to the sulfotransferase 1 family
Caz08g07230	brown	-	-	-	-	Cytochrome P450
Caz07g13960	blue	-	-	ko:K22418	-	Belongs to the short-chain dehydrogenases reductases (SDR) family
Caz12g19020	blue	-	GO:0003674,GO:0003824,GO:0008150,GO:0008152,GO:0016491,GO:0016701,GO:0050113,GO:0055114	ko:K00469	ko00053,ko00562,map00053,map00562	Myo-inositol oxygenase
Caz10g00910	turquoise	-	GO:0003674,GO:0005488,GO:0005575,GO:0005622,GO:0005623,GO:0005737,GO:0006091,GO:0008150,GO:0008152,GO:0009314,GO:0009416,GO:0009507,GO:0009526,GO:0009532,GO:0009534,GO:0009535,GO:0009536,GO:0009570,GO:0009579,GO:0009628,GO:0009765,GO:0009768,GO:0009941,GO:0009987,GO:0010287,GO:0015979,GO:0016020,GO:0016168,GO:0019684,GO:0031409,GO:0031967,GO:0031975,GO:0031976,GO:0031984,GO:0034357,GO:0042651,GO:…	ko:K08908	ko00196,map00196	The light-harvesting complex (LHC) functions as a light receptor, it captures and delivers excitation energy to photosystems with which it is closely associated
Caz06g25400	blue	NA	NA	NA	NA	NA
Caz03g01170	yellow	-	-	-	-	Plant lipid transfer protein / seed storage protein / trypsin-alpha amylase inhibitor domain family
Caz03g08760	turquoise	-	GO:0005575,GO:0005622,GO:0005623,GO:0005737,GO:0005739,GO:0007275,GO:0008150,GO:0009314,GO:0009416,GO:0009507,GO:0009534,GO:0009535,GO:0009536,GO:0009579,GO:0009628,GO:0009639,GO:0009640,GO:0009704,GO:0009791,GO:0009987,GO:0010035,GO:0010038,GO:0010119,GO:0016020,GO:0031976,GO:0031984,GO:0032501,GO:0032502,GO:0034357,GO:0042221,GO:0042651,GO:0043226,GO:0043227,GO:0043229,GO:0043231,GO:0044422,GO:…	-	-	sensing receptor
Caz10g09960	brown	-	-	ko:K08081	ko00960,ko01100,ko01110,map00960,map01100,map01110	KR domain
Caz03g27900	blue	-	GO:0003002,GO:0007154,GO:0007165,GO:0007275,GO:0007389,GO:0008150,GO:0009719,GO:0009725,GO:0009733,GO:0009734,GO:0009755,GO:0009888,GO:0009987,GO:0010033,GO:0010051,GO:0010087,GO:0010305,GO:0023052,GO:0032501,GO:0032502,GO:0032870,GO:0042221,GO:0048856,GO:0050789,GO:0050794,GO:0050896,GO:0051716,GO:0065007,GO:0070887,GO:0071310,GO:0071365,GO:0071495	-	-	Plant pleckstrin homology-like region
Caz11g03450	turquoise	-	-	ko:K19613	ko04014,map04014	disease resistance
Caz01g29290	brown	-	-	-	-	Flowering-promoting factor 1-like protein 3
Caz01g27210	yellow	-	-	-	-	Belongs to the peptidase A1 family
Caz08g15920	brown	-	-	-	-	Cupin
Caz01g41560	green	HMGS	GO:0003674,GO:0003824,GO:0004421,GO:0005575,GO:0005622,GO:0005623,GO:0005737,GO:0005829,GO:0005911,GO:0006084,GO:0006139,GO:0006163,GO:0006629,GO:0006637,GO:0006644,GO:0006720,GO:0006725,GO:0006732,GO:0006753,GO:0006790,GO:0006793,GO:0006796,GO:0006807,GO:0008150,GO:0008152,GO:0008299,GO:0008610,GO:0008654,GO:0009058,GO:0009117,GO:0009150,GO:0009240,GO:0009259,GO:0009506,GO:0009987,GO:0016740,GO:…	ko:K01641	ko00072,ko00280,ko00650,ko00900,ko01100,ko01110,ko01130,map00072,map00280,map00650,map00900,map01100,map01110,map01130	This enzyme condenses acetyl-CoA with acetoacetyl-CoA to form HMG-CoA, which is the substrate for HMG-CoA reductase
Caz07g15860	turquoise	-	-	ko:K01183,ko:K20547	ko00520,ko01100,ko04016,map00520,map01100,map04016	endochitinase
Caz05g22250	yellow	-	-	-	-	-
Caz05g16260	brown	-	-	-	-	acetyltransferase At3g50280-like
Caz08g00260	brown	-	-	-	-	Belongs to the disease resistance NB-LRR family
Caz05g12250	turquoise	PRK3	GO:0000003,GO:0001558,GO:0003006,GO:0003674,GO:0003824,GO:0004672,GO:0004674,GO:0005488,GO:0005515,GO:0005575,GO:0005622,GO:0005623,GO:0005737,GO:0005886,GO:0005911,GO:0006464,GO:0006468,GO:0006793,GO:0006796,GO:0006807,GO:0006935,GO:0008150,GO:0008152,GO:0009506,GO:0009605,GO:0009856,GO:0009987,GO:0010183,GO:0010769,GO:0016020,GO:0016301,GO:0016310,GO:0016740,GO:0016772,GO:0016773,GO:0019538,GO:…	ko:K04733	ko04010,ko04064,ko04620,ko04621,ko04624,ko04722,ko05133,ko05140,ko05142,ko05145,ko05152,ko05162,ko05164,map04010,map04064,map04620,map04621,map04624,map04722,map05133,map05140,map05142,map05145,map05152,map05162,map05164	receptor-like protein kinase
Caz08g25580	yellow	-	GO:0001101,GO:0003674,GO:0003676,GO:0003723,GO:0003729,GO:0005215,GO:0005372,GO:0005488,GO:0005575,GO:0005622,GO:0005623,GO:0005634,GO:0005737,GO:0005773,GO:0005886,GO:0005887,GO:0005911,GO:0006810,GO:0006811,GO:0006833,GO:0008150,GO:0009506,GO:0009719,GO:0009725,GO:0009737,GO:0010033,GO:0015250,GO:0015267,GO:0015318,GO:0016020,GO:0016021,GO:0022803,GO:0022838,GO:0022857,GO:0030054,GO:0031224,GO:…	ko:K09872	-	Belongs to the MIP aquaporin (TC 1.A.8) family
Caz04g10980	green	-	-	ko:K05909	-	Lignin degradation and detoxification of lignin-derived products
Caz06g09560	turquoise	BADH2	GO:0001101,GO:0003674,GO:0003824,GO:0004029,GO:0005575,GO:0005618,GO:0005622,GO:0005623,GO:0005737,GO:0005777,GO:0005829,GO:0006950,GO:0006970,GO:0008150,GO:0008152,GO:0008802,GO:0009414,GO:0009415,GO:0009507,GO:0009516,GO:0009536,GO:0009628,GO:0009651,GO:0009987,GO:0010035,GO:0016491,GO:0016620,GO:0016903,GO:0030312,GO:0033554,GO:0034059,GO:0036293,GO:0036294,GO:0042221,GO:0042579,GO:0043226,GO:…	ko:K00130	ko00260,ko01100,map00260,map01100	Belongs to the aldehyde dehydrogenase family
Caz01g14550	brown	-	GO:0003674,GO:0005215,GO:0005575,GO:0005623,GO:0005886,GO:0006810,GO:0006811,GO:0006812,GO:0006814,GO:0008150,GO:0008324,GO:0015075,GO:0015077,GO:0015081,GO:0015318,GO:0015672,GO:0016020,GO:0022857,GO:0022890,GO:0030001,GO:0034220,GO:0035725,GO:0044464,GO:0046873,GO:0051179,GO:0051234,GO:0055085,GO:0071944,GO:0098655,GO:0098660,GO:0098662	-	-	Cation transport protein
Caz12g16790	blue	-	GO:0003674,GO:0003824,GO:0004842,GO:0006464,GO:0006508,GO:0006511,GO:0006807,GO:0008150,GO:0008152,GO:0009056,GO:0009057,GO:0009987,GO:0010498,GO:0016567,GO:0016740,GO:0019538,GO:0019787,GO:0019941,GO:0030163,GO:0032446,GO:0036211,GO:0043161,GO:0043170,GO:0043412,GO:0043632,GO:0044237,GO:0044238,GO:0044248,GO:0044257,GO:0044260,GO:0044265,GO:0044267,GO:0051603,GO:0061630,GO:0061659,GO:0070647,GO:…	ko:K19040	-	RING-H2 finger protein
Caz12g24780	blue	DHAR2	GO:0003674,GO:0003824,GO:0004364,GO:0005575,GO:0005622,GO:0005623,GO:0005737,GO:0006464,GO:0006518,GO:0006575,GO:0006749,GO:0006790,GO:0006807,GO:0008150,GO:0008152,GO:0009507,GO:0009526,GO:0009532,GO:0009536,GO:0009570,GO:0009636,GO:0009719,GO:0009725,GO:0009735,GO:0009941,GO:0009987,GO:0010033,GO:0010731,GO:0015036,GO:0015037,GO:0015038,GO:0016209,GO:0016491,GO:0016667,GO:0016672,GO:0016740,GO:…	ko:K21888	ko00053,ko00480,ko01100,map00053,map00480,map01100	Glutathione S-transferase, N-terminal domain
Caz02g00960	brown	-	GO:0003674,GO:0003824,GO:0004175,GO:0004190,GO:0006508,GO:0006807,GO:0008150,GO:0008152,GO:0008233,GO:0009056,GO:0009057,GO:0016787,GO:0019538,GO:0030163,GO:0043170,GO:0044238,GO:0070001,GO:0070011,GO:0071704,GO:0140096,GO:1901564,GO:1901565,GO:1901575	-	-	Eukaryotic aspartyl protease
Caz10g02760	green	-	-	ko:K20667	-	Cytochrome P450
Caz06g13190	yellow	-	GO:0001101,GO:0002213,GO:0003674,GO:0003824,GO:0003993,GO:0005488,GO:0005515,GO:0005575,GO:0005622,GO:0005623,GO:0005737,GO:0005773,GO:0005829,GO:0005840,GO:0006793,GO:0006796,GO:0006950,GO:0006952,GO:0006979,GO:0008134,GO:0008150,GO:0008152,GO:0009605,GO:0009607,GO:0009611,GO:0009625,GO:0009719,GO:0009725,GO:0009753,GO:0009987,GO:0010033,GO:0010035,GO:0010038,GO:0016311,GO:0016787,GO:0016788,GO:…	ko:K20728	ko04016,map04016	Acid phosphatase 1-like
Caz06g17170	turquoise	-	GO:0005575,GO:0005622,GO:0005623,GO:0005634,GO:0005737,GO:0005739,GO:0009507,GO:0009536,GO:0009579,GO:0043226,GO:0043227,GO:0043229,GO:0043231,GO:0044424,GO:0044444,GO:0044464	ko:K02437	ko00260,ko00630,ko01100,ko01110,ko01130,ko01200,map00260,map00630,map01100,map01110,map01130,map01200	The H protein shuttles the methylamine group of glycine from the P protein to the T protein
Caz10g10510	green	-	GO:0003674,GO:0005488,GO:0005507,GO:0005575,GO:0005622,GO:0005623,GO:0005737,GO:0006810,GO:0006811,GO:0006812,GO:0006873,GO:0006875,GO:0008150,GO:0009987,GO:0019725,GO:0030001,GO:0030003,GO:0042592,GO:0043167,GO:0043169,GO:0044424,GO:0044464,GO:0046872,GO:0046914,GO:0046916,GO:0048878,GO:0050801,GO:0051179,GO:0051234,GO:0055065,GO:0055076,GO:0055080,GO:0055082,GO:0065007,GO:0065008,GO:0098771	-	-	Heavy-metal-associated domain
Caz08g18840	turquoise	-	GO:0001101,GO:0003674,GO:0003824,GO:0005575,GO:0005622,GO:0005623,GO:0005737,GO:0005829,GO:0006629,GO:0006714,GO:0006720,GO:0006721,GO:0006950,GO:0008150,GO:0008152,GO:0008299,GO:0008610,GO:0009058,GO:0009507,GO:0009532,GO:0009536,GO:0009570,GO:0009605,GO:0009607,GO:0009611,GO:0009625,GO:0009719,GO:0009725,GO:0009753,GO:0009975,GO:0009987,GO:0010033,GO:0010333,GO:0010334,GO:0016098,GO:0016099,GO:…	ko:K07385,ko:K12467,ko:K12742,ko:K18108,ko:K19968,ko:K21925	ko00900,ko00902,ko01100,ko01110,map00900,map00902,map01100,map01110	synthase
Caz05g21670	turquoise	-	-	-	-	-
Caz02g08580	brown	-	-	-	-	-
Caz07g24190	yellow	NA	NA	NA	NA	NA
Caz02g14590	turquoise	-	GO:0000003,GO:0000323,GO:0000325,GO:0002376,GO:0003006,GO:0003674,GO:0003824,GO:0004175,GO:0004197,GO:0005575,GO:0005576,GO:0005615,GO:0005618,GO:0005622,GO:0005623,GO:0005737,GO:0005764,GO:0005773,GO:0005783,GO:0005788,GO:0006508,GO:0006807,GO:0006950,GO:0006952,GO:0006955,GO:0007275,GO:0008150,GO:0008152,GO:0008219,GO:0008233,GO:0008234,GO:0009056,GO:0009057,GO:0009505,GO:0009555,GO:0009605,GO:…	-	-	Peptidase C1-like family
Caz03g19610	brown	-	-	ko:K13065	ko00940,ko00941,ko00945,ko01100,ko01110,map00940,map00941,map00945,map01100,map01110	Transferase family
Caz01g27850	brown	-	GO:0003674,GO:0003824,GO:0004014,GO:0005575,GO:0005622,GO:0005623,GO:0005737,GO:0005829,GO:0006576,GO:0006595,GO:0006596,GO:0006597,GO:0006807,GO:0007275,GO:0008150,GO:0008152,GO:0008215,GO:0008216,GO:0008295,GO:0009058,GO:0009308,GO:0009309,GO:0009987,GO:0016829,GO:0016830,GO:0016831,GO:0017144,GO:0032501,GO:0032502,GO:0034641,GO:0042401,GO:0044106,GO:0044237,GO:0044249,GO:0044271,GO:0044424,GO:…	ko:K01611	ko00270,ko00330,ko01100,map00270,map00330,map01100	S-adenosylmethionine decarboxylase
Caz03g20660	brown	-	-	-	-	-
Caz02g14740	turquoise	-	GO:0003674,GO:0003824,GO:0004620,GO:0005575,GO:0005622,GO:0005623,GO:0005737,GO:0006629,GO:0006638,GO:0006639,GO:0008150,GO:0008152,GO:0008970,GO:0009056,GO:0009987,GO:0010029,GO:0010187,GO:0010876,GO:0016042,GO:0016298,GO:0016787,GO:0016788,GO:0019915,GO:0033036,GO:0044237,GO:0044238,GO:0044242,GO:0044248,GO:0044255,GO:0044424,GO:0044464,GO:0046339,GO:0046340,GO:0046461,GO:0046462,GO:0046464,GO:…	-	-	Triacylglycerol lipase
Caz12g07720	yellow	-	GO:0000003,GO:0000082,GO:0000278,GO:0003006,GO:0005575,GO:0005622,GO:0005623,GO:0005634,GO:0007049,GO:0007275,GO:0008150,GO:0009719,GO:0009725,GO:0009735,GO:0009743,GO:0009744,GO:0009791,GO:0009888,GO:0009987,GO:0010033,GO:0010154,GO:0010374,GO:0010440,GO:0010444,GO:0022402,GO:0022414,GO:0030154,GO:0032501,GO:0032502,GO:0034285,GO:0042221,GO:0043226,GO:0043227,GO:0043229,GO:0043231,GO:0044424,GO:…	ko:K14505	ko04075,map04075	Belongs to the cyclin family
Caz04g21840	turquoise	-	-	ko:K13420	ko04016,ko04626,map04016,map04626	Belongs to the protein kinase superfamily. Ser Thr protein kinase family
Caz10g19340	green	-	GO:0000003,GO:0003006,GO:0003674,GO:0003824,GO:0006464,GO:0006486,GO:0006725,GO:0006807,GO:0007275,GO:0008150,GO:0008152,GO:0008194,GO:0009058,GO:0009059,GO:0009100,GO:0009101,GO:0009308,GO:0009653,GO:0009690,GO:0009791,GO:0009888,GO:0009889,GO:0009908,GO:0009965,GO:0009987,GO:0010015,GO:0010016,GO:0010073,GO:0010075,GO:0010083,GO:0010154,GO:0010380,GO:0010817,GO:0016740,GO:0016757,GO:0016758,GO:…	ko:K13494,ko:K13495	ko00908,ko01110,map00908,map01110	Belongs to the UDP-glycosyltransferase family
Caz11g19200	turquoise	-	-	ko:K22312	-	Belongs to the sulfotransferase 1 family
Caz08g15100	green	-	GO:0003674,GO:0003824,GO:0005575,GO:0005622,GO:0005623,GO:0005737,GO:0005777,GO:0005911,GO:0006629,GO:0006644,GO:0006714,GO:0006720,GO:0006721,GO:0006793,GO:0006796,GO:0006950,GO:0008150,GO:0008152,GO:0008299,GO:0008300,GO:0008610,GO:0009056,GO:0009058,GO:0009395,GO:0009506,GO:0009605,GO:0009607,GO:0009611,GO:0009975,GO:0009987,GO:0010333,GO:0010334,GO:0016042,GO:0016106,GO:0016114,GO:0016115,GO:…	ko:K14182,ko:K14184,ko:K15795,ko:K15799,ko:K15803,ko:K18117	ko00909,ko01100,ko01110,map00909,map01100,map01110	synthase
Caz03g11600	green	-	-	ko:K07408,ko:K07418	ko00140,ko00380,ko00590,ko00591,ko00830,ko00980,ko01100,ko04212,ko04726,ko04750,ko04913,ko05204,map00140,map00380,map00590,map00591,map00830,map00980,map01100,map04212,map04726,map04750,map04913,map05204	Belongs to the cytochrome P450 family
Caz12g25980	brown	-	-	-	-	Zinc finger protein
Caz06g21320	yellow	PPCK4	GO:0003674,GO:0003824,GO:0004672,GO:0004674,GO:0004683,GO:0005488,GO:0005515,GO:0005516,GO:0005575,GO:0005622,GO:0005623,GO:0005634,GO:0005737,GO:0006464,GO:0006468,GO:0006793,GO:0006796,GO:0006807,GO:0007154,GO:0007165,GO:0008150,GO:0008152,GO:0009314,GO:0009416,GO:0009628,GO:0009636,GO:0009931,GO:0009987,GO:0010033,GO:0010243,GO:0010857,GO:0014070,GO:0016301,GO:0016310,GO:0016740,GO:0016772,GO:…	ko:K04515,ko:K08794	ko04012,ko04020,ko04024,ko04066,ko04114,ko04217,ko04261,ko04310,ko04360,ko04713,ko04720,ko04722,ko04725,ko04728,ko04740,ko04745,ko04750,ko04911,ko04912,ko04916,ko04921,ko04922,ko04925,ko04934,ko04971,ko05031,ko05152,ko05200,ko05205,ko05214,map04012,map04020,map04024,map04066,map04114,map04217,map04261,map04310,map04360,map04713,map04720,map04722,map04725,map04728,map04740,map04745,map04750,map049…	Belongs to the protein kinase superfamily
Caz11g12970	green	ACLA-1	GO:0003674,GO:0003824,GO:0003878,GO:0005575,GO:0005622,GO:0005623,GO:0005737,GO:0005829,GO:0006082,GO:0006084,GO:0006085,GO:0006139,GO:0006163,GO:0006164,GO:0006629,GO:0006631,GO:0006633,GO:0006637,GO:0006725,GO:0006732,GO:0006753,GO:0006790,GO:0006793,GO:0006796,GO:0006807,GO:0008150,GO:0008152,GO:0008610,GO:0009058,GO:0009108,GO:0009117,GO:0009150,GO:0009152,GO:0009165,GO:0009259,GO:0009260,GO:…	ko:K01648	ko00020,ko00720,ko01100,ko01110,ko01120,ko01130,map00020,map00720,map01100,map01110,map01120,map01130	ATP-citrate synthase alpha chain protein
Caz05g18550	green	-	GO:0006109,GO:0006950,GO:0006996,GO:0007154,GO:0008150,GO:0009267,GO:0009605,GO:0009657,GO:0009658,GO:0009889,GO:0009987,GO:0009991,GO:0010438,GO:0010439,GO:0010675,GO:0016043,GO:0019222,GO:0031323,GO:0031326,GO:0031667,GO:0031668,GO:0031669,GO:0033554,GO:0042594,GO:0042762,GO:0043255,GO:0043455,GO:0050789,GO:0050794,GO:0050896,GO:0051171,GO:0051716,GO:0062012,GO:0065007,GO:0071496,GO:0071840,GO:…	-	-	Tetratricopeptide repeat
Caz04g01010	yellow	-	-	-	-	Multicopper oxidase
Caz12g02700	green	ACLB-1	GO:0003674,GO:0003824,GO:0003878,GO:0005575,GO:0005622,GO:0005623,GO:0005737,GO:0005829,GO:0005886,GO:0006084,GO:0006085,GO:0006139,GO:0006163,GO:0006164,GO:0006637,GO:0006725,GO:0006732,GO:0006753,GO:0006790,GO:0006793,GO:0006796,GO:0006807,GO:0008150,GO:0008152,GO:0009058,GO:0009108,GO:0009117,GO:0009150,GO:0009152,GO:0009165,GO:0009259,GO:0009260,GO:0009346,GO:0009987,GO:0016020,GO:0016740,GO:…	ko:K01648	ko00020,ko00720,ko01100,ko01110,ko01120,ko01130,map00020,map00720,map01100,map01110,map01120,map01130	CoA-ligase
Caz09g23100	yellow	GH9B6	GO:0003674,GO:0003824,GO:0004553,GO:0005575,GO:0005622,GO:0005623,GO:0005737,GO:0008150,GO:0008810,GO:0009507,GO:0009536,GO:0009825,GO:0009987,GO:0016043,GO:0016049,GO:0016787,GO:0016798,GO:0040007,GO:0042545,GO:0042547,GO:0043226,GO:0043227,GO:0043229,GO:0043231,GO:0044424,GO:0044444,GO:0044464,GO:0045229,GO:0071554,GO:0071555,GO:0071840	ko:K01179	ko00500,ko01100,map00500,map01100	Glycosyl hydrolase family 9
Caz12g03050	brown	-	-	ko:K05658	ko02010,ko04976,ko05206,ko05226,map02010,map04976,map05206,map05226	ABC transporter
